# Supplementary material for: Poly[bis­(ethanol)(μ4-2,3,5,6-tetra­fluoro­benzene-1,4-di­carboxyl­ato)cadmium]
Source: Acta Crystallogr Sect E Struct Rep Online. 2013 Oct 2;69(Pt 11):m577–8. doi: 10.1107/S1600536813026287 (PMC3884245; doi:10.1107/S1600536813026287)
Supplement: Supplementary file 1 [file e-69-0m577-sup1.cif]

##############################################################################
#                                                                            #
# This CIF contains the data in a paper accepted for publication in          #
# Acta Crystallographica Section E. It conforms to the requirements of       #
# Notes for Authors for Acta Crystallographica Section E, and has been       #
# peer reviewed under the auspices of the IUCr Commission on Journals.       #
#                                                                            #
# Full details of the Crystallographic Information File format               #
# are given in the paper "The Crystallographic Information File (CIF):       #
# a New Standard Archive File for Crystallography" by S. R. Hall, F. H.      #
# Allen and I. D. Brown [Acta Cryst. (1991), A47, 655-685].                  #
#                                                                            #
# The current version of the core CIF dictionary is obtainable from          #
# ftp://ftp.iucr.org/pub/cif_core.dic.                                       #
#                                                                            #
# Software is freely available for graphical display of the structure(s)     #
# in this CIF. For information consult the CIF software page                 #
# http://www.iucr.org/resources/cif/software.                                #
#                                                                            #
# This file may be used for bona fide research purposes within the           #
# scientific community so long as proper attribution is given to the journal # 
# article from which it was obtained.                                        #
#                                                                            #
##############################################################################
data_global
_audit_creation_method     'form.cif (version 2.0)'
_journal_data_validation_number     ?
_journal_date_recd_electronic     2013-09-19
_journal_date_accepted     2013-09-23
_journal_name_full     'Acta Crystallographica, Section E'
_journal_year     2013
_journal_volume     69
_journal_issue     11
_journal_page_first     m577
_journal_page_last     m578
_journal_paper_category     QM
_journal_paper_doi     10.1107/S1600536813026287
_journal_coeditor_code     XU5740
_publ_contact_author_name     'Jaheon Kim'
_publ_contact_author_address
;
Department of Chemistry, Soongsil University, 369 Sangdo-Ro, Dongjak-Gu,
Seoul 156-743, Republic of Korea
;
_publ_contact_author_email     jaheon@ssu.ac.kr
_publ_contact_author_fax     '+82-2-824-4383'
_publ_contact_author_phone     '+82-2-820-0433'
_publ_section_title
;
Poly[bis(ethanol)(\m~4~-2,3,5,6-tetrafluorobenzene-1,4-dicarboxylato)cadmium]
;
loop_
    _publ_author_name
    _publ_author_footnote
    _publ_author_address
    'Ko, Nakeun' .
;
Department of Chemistry, Soongsil University, 369 Sangdo-Ro, Dongjak-Gu, Seoul
156-743, South Korea
;
    'Kim, Jaheon' .
;
Department of Chemistry, Soongsil University, 369 Sangdo-Ro, Dongjak-Gu, Seoul
156-743, South Korea
;
_publ_section_synopsis     .
data_I
_database_code_depnum_ccdc_archive 'CCDC 962922'
_chemical_name_systematic
;
Poly[bis(ethanol)(\m~4~-2,3,5,6-tetrafluorobenzene-1,4-dicarboxylato)cadmium]
;
_chemical_name_common     ?
_chemical_formula_moiety     'C12 H12 Cd F4 O6'
_chemical_formula_sum     'C12 H12 Cd F4 O6'
_chemical_formula_structural     ?
_chemical_formula_analytical     ?
_chemical_formula_iupac     '[Cd (C8 F4 O4) (C2 H6 O1)2]'
_chemical_formula_weight     440.61
_chemical_melting_point     ?
_symmetry_cell_setting     triclinic
_symmetry_space_group_name_H-M     'P -1'
_symmetry_space_group_name_Hall     '-P 1'
loop_
    _symmetry_equiv_pos_as_xyz
    'x, y, z'
    '-x, -y, -z'
_cell_length_a     4.8367(3)
_cell_length_b     9.0903(6)
_cell_length_c     9.4078(6)
_cell_angle_alpha     108.0910(10)
_cell_angle_beta     100.6370(10)
_cell_angle_gamma     102.2750(10)
_cell_volume     369.95(4)
_cell_formula_units_Z     1
_cell_measurement_reflns_used     2269
_cell_measurement_theta_min     2.365
_cell_measurement_theta_max     28.209
_cell_measurement_temperature     173(2)
_exptl_crystal_description     plate
_exptl_crystal_colour     colorless
_exptl_crystal_size_max     0.35
_exptl_crystal_size_mid     0.20
_exptl_crystal_size_min     0.06
_exptl_crystal_size_rad     ?
_exptl_crystal_density_diffrn     1.978
_exptl_crystal_density_meas     ?
_exptl_crystal_density_method     ?
_exptl_crystal_F_000     216
_exptl_absorpt_coefficient_mu     1.548
_exptl_absorpt_correction_type     multi-scan
_exptl_absorpt_process_details     '(SADABS; Bruker, 2001)'
_exptl_absorpt_correction_T_min     0.613
_exptl_absorpt_correction_T_max     0.913
_exptl_special_details     ?
_diffrn_ambient_temperature     173(2)
_diffrn_radiation_type     MoK\a
_diffrn_radiation_wavelength     0.71073
_diffrn_radiation_source     'fine-focus sealed tube'
_diffrn_radiation_monochromator     graphite
_diffrn_measurement_device_type     'Bruker SMART APEX CCD'
_diffrn_measurement_method     'phi and omega scans'
_diffrn_detector_area_resol_mean     ?
_diffrn_reflns_number     2308
_diffrn_reflns_av_R_equivalents     0.0139
_diffrn_reflns_av_sigmaI/netI     0.0239
_diffrn_reflns_theta_min     2.365
_diffrn_reflns_theta_max     27.085
_diffrn_reflns_theta_full     25.242
_diffrn_measured_fraction_theta_max     0.969
_diffrn_measured_fraction_theta_full     0.987
_diffrn_reflns_limit_h_min     -5
_diffrn_reflns_limit_h_max     6
_diffrn_reflns_limit_k_min     -11
_diffrn_reflns_limit_k_max     11
_diffrn_reflns_limit_l_min     -12
_diffrn_reflns_limit_l_max     8
_diffrn_reflns_reduction_process     ?
_diffrn_standards_number     ?
_diffrn_standards_interval_count     ?
_diffrn_standards_interval_time     ?
_diffrn_standards_decay_%     ?
loop_
    _diffrn_standard_refln_index_h
    _diffrn_standard_refln_index_k
    _diffrn_standard_refln_index_l
    ? ? ?
_refine_special_details     ?
_reflns_number_total     1576
_reflns_number_gt     1569
_reflns_threshold_expression     I>2\s(I)
_refine_ls_structure_factor_coef     Fsqd
_refine_ls_matrix_type     full
_refine_ls_R_factor_all     0.0206
_refine_ls_R_factor_gt     0.0204
_refine_ls_wR_factor_all     ?
_refine_ls_wR_factor_gt     0.0542
_refine_ls_wR_factor_ref     0.0543
_refine_ls_goodness_of_fit_all     1.107
_refine_ls_goodness_of_fit_ref     1.102
_refine_ls_restrained_S_all     1.107
_refine_ls_restrained_S_obs     ?
_refine_ls_number_reflns     1576
_refine_ls_number_parameters     131
_refine_ls_number_restraints     6
_refine_ls_number_constraints     ?
_refine_ls_hydrogen_treatment     mixed
_refine_ls_weighting_scheme     calc
_refine_ls_weighting_details
              'w=1/[\s^2^(Fo^2^)+(0.0317P)^2^+0.1686P] where P=(Fo^2^+2Fc^2^)/3'
_refine_ls_shift/su_max     0.000
_refine_ls_shift/su_mean     0.000
_refine_diff_density_max     0.397
_refine_diff_density_min     -0.543
_refine_ls_extinction_method     none
_refine_ls_extinction_coef     .
_refine_ls_abs_structure_details     ?
_refine_ls_abs_structure_Flack     ?
_refine_ls_abs_structure_Rogers     ?
loop_
    _atom_type_symbol
    _atom_type_description
    _atom_type_scat_dispersion_real
    _atom_type_scat_dispersion_imag
    _atom_type_scat_source
    'C' 'C' 0.0033 0.0016
                         'International Tables Vol C Tables 4.2.6.8 and 6.1.1.4'
    'H' 'H' 0.0000 0.0000
                         'International Tables Vol C Tables 4.2.6.8 and 6.1.1.4'
    'O' 'O' 0.0106 0.0060
                         'International Tables Vol C Tables 4.2.6.8 and 6.1.1.4'
    'F' 'F' 0.0171 0.0103
                         'International Tables Vol C Tables 4.2.6.8 and 6.1.1.4'
    'Cd' 'Cd' -0.8075 1.2024
                         'International Tables Vol C Tables 4.2.6.8 and 6.1.1.4'
_computing_data_collection     'SMART (Bruker, 2007)'
_computing_cell_refinement     'SAINT (Bruker, 2007)'
_computing_data_reduction     'SAINT (Bruker, 2007)'
_computing_structure_solution     'SHELXTL (Sheldrick, 2008)'
_computing_structure_refinement     'SHELXTL (Sheldrick, 2008)'
_computing_molecular_graphics     'SHELXTL (Sheldrick, 2008)'
_computing_publication_material     'publCIF (Westrip, 2010)'
loop_
    _atom_site_type_symbol
    _atom_site_label
    _atom_site_fract_x
    _atom_site_fract_y
    _atom_site_fract_z
    _atom_site_U_iso_or_equiv
    _atom_site_adp_type
    _atom_site_calc_flag
    _atom_site_occupancy
    _atom_site_symmetry_multiplicity
    _atom_site_disorder_assembly
    _atom_site_disorder_group
    Cd Cd1 1.0000 0.5000 1.0000 0.02063(9) Uani d 1 2 A .
    F F1 0.1389(4) 0.24768(17) 1.27515(16) 0.0358(3) Uani d 1 1 . .
    F F2 0.2660(3) 0.01945(17) 0.77434(17) 0.0349(3) Uani d 1 1 . .
    O O1 0.6687(3) 0.28942(19) 1.0084(2) 0.0271(3) Uani d 1 1 . .
    O O2 0.3899(3) 0.43185(17) 1.12102(18) 0.0227(3) Uani d 1 1 . .
    C C1 0.4446(4) 0.3017(2) 1.0543(2) 0.0205(4) Uani d 1 1 . .
    C C2 0.2191(4) 0.1450(2) 1.0267(2) 0.0194(4) Uani d 1 1 . .
    C C3 0.0738(5) 0.1268(3) 1.1375(2) 0.0226(4) Uani d 1 1 . .
    C C4 0.1397(5) 0.0137(3) 0.8888(3) 0.0219(4) Uani d 1 1 . .
    O O3 1.0823(4) 0.3384(2) 0.7802(2) 0.0327(4) Uani d 1 1 . .
    H H3OA 1.249(5) 0.393(5) 0.781(5) 0.039 Uiso d 0.567(10) 1 . .
    H H3OB 1.137(15) 0.267(5) 0.809(5) 0.039 Uiso d 0.433(10) 1 . .
    C C5 0.8671(16) 0.2366(7) 0.6350(7) 0.055(2) Uani d 0.567(10) 1 A 1
    H H5A 0.6914 0.1769 0.6553 0.065 Uiso calc 0.567(10) 1 A 1
    H H5B 0.9502 0.1568 0.5726 0.065 Uiso calc 0.567(10) 1 A 1
    C C6 0.783(2) 0.3392(10) 0.5484(8) 0.094(4) Uani d 0.567(10) 1 A 1
    H H6A 0.6335 0.2711 0.4509 0.141 Uiso calc 0.567(10) 1 A 1
    H H6B 0.9566 0.3951 0.5257 0.141 Uiso calc 0.567(10) 1 A 1
    H H6C 0.7039 0.4190 0.6115 0.141 Uiso calc 0.567(10) 1 A 1
    C C5A 0.9372(18) 0.3012(15) 0.6188(7) 0.064(3) Uani d 0.433(10) 1 A 2
    H H5AA 0.9215 0.4015 0.6017 0.076 Uiso calc 0.433(10) 1 A 2
    H H5AB 1.0524 0.2508 0.5514 0.076 Uiso calc 0.433(10) 1 A 2
    C C6A 0.6405(16) 0.1883(14) 0.5801(9) 0.077(4) Uani d 0.433(10) 1 A 2
    H H6AA 0.5410 0.1599 0.4705 0.116 Uiso calc 0.433(10) 1 A 2
    H H6AB 0.5261 0.2403 0.6452 0.116 Uiso calc 0.433(10) 1 A 2
    H H6AC 0.6579 0.0902 0.5990 0.116 Uiso calc 0.433(10) 1 A 2
loop_
    _atom_site_aniso_label
    _atom_site_aniso_U_11
    _atom_site_aniso_U_22
    _atom_site_aniso_U_33
    _atom_site_aniso_U_12
    _atom_site_aniso_U_13
    _atom_site_aniso_U_23
    Cd1 0.01309(12) 0.01499(12) 0.03701(14) 0.00397(8) 0.01226(8) 0.01066(9)
    F1 0.0477(9) 0.0235(7) 0.0292(7) -0.0016(6) 0.0166(6) 0.0042(6)
    F2 0.0434(8) 0.0268(7) 0.0387(7) 0.0039(6) 0.0284(6) 0.0117(6)
    O1 0.0160(7) 0.0204(8) 0.0512(10) 0.0062(6) 0.0155(7) 0.0174(7)
    O2 0.0184(7) 0.0165(7) 0.0331(8) 0.0035(6) 0.0083(6) 0.0094(6)
    C1 0.0137(9) 0.0186(10) 0.0310(10) 0.0029(7) 0.0061(7) 0.0127(8)
    C2 0.0128(8) 0.0175(9) 0.0320(10) 0.0050(7) 0.0081(7) 0.0131(8)
    C3 0.0214(10) 0.0188(10) 0.0273(10) 0.0045(8) 0.0079(8) 0.0079(8)
    C4 0.0196(10) 0.0219(10) 0.0302(10) 0.0063(8) 0.0140(8) 0.0132(8)
    O3 0.0258(8) 0.0301(9) 0.0332(9) 0.0046(7) 0.0055(7) 0.0032(7)
    C5 0.051(5) 0.033(3) 0.049(3) -0.001(3) -0.009(3) -0.005(3)
    C6 0.109(7) 0.128(8) 0.040(4) 0.079(7) 0.002(4) 0.004(4)
    C5A 0.053(5) 0.072(7) 0.033(4) -0.028(5) -0.004(3) 0.015(4)
    C6A 0.033(4) 0.124(9) 0.036(4) -0.017(5) 0.000(3) 0.009(4)
_geom_special_details
;
<b>Geometry</b>. All e.s.d.'s (except the e.s.d. in the dihedral angle between
two l.s. planes) are estimated using the full covariance matrix. The cell
e.s.d.'s are taken into account individually in the estimation of e.s.d.'s in
distances, angles and torsion angles; correlations between e.s.d.'s in cell
parameters are only used when they are defined by crystal symmetry. An
approximate (isotropic) treatment of cell e.s.d.'s is used for estimating
e.s.d.'s involving l.s. planes.
<b>Refinement</b>. Refinement of F^2^ against ALL reflections. The weighted
<i>R</i>-factor <i>wR</i> and goodness of fit S are based on F^2^,
conventional <i>R</i>-factors <i>R</i> are based on F, with F set to zero for
negative F^2^. The threshold expression of F^2^ > 2sigma(F^2^) is used only
for calculating <i>R</i>-factors(gt) <i>etc</i>. and is not relevant to the
choice of reflections for refinement. <i>R</i>-factors based on F^2^ are
statistically about twice as large as those based on F, and R-- factors based
on ALL data will be even larger.
;
loop_
    _geom_bond_atom_site_label_1
    _geom_bond_atom_site_label_2
    _geom_bond_site_symmetry_2
    _geom_bond_distance
    _geom_bond_publ_flag
    Cd1 O1 2_767 2.2526(15) ?
    Cd1 O1 . 2.2526(15) y
    Cd1 O2 1_655 2.3194(15) y
    Cd1 O2 2_667 2.3194(15) ?
    Cd1 O3 2_767 2.2929(18) ?
    Cd1 O3 . 2.2929(18) y
    F1 C3 . 1.343(3) ?
    F2 C4 . 1.342(2) ?
    O1 C1 . 1.252(3) ?
    O2 C1 . 1.264(3) ?
    O2 Cd1 1_455 2.3194(15) ?
    C1 C2 . 1.513(3) ?
    C2 C4 . 1.384(3) ?
    C2 C3 . 1.391(3) ?
    C3 C4 2_557 1.382(3) ?
    C4 C3 2_557 1.382(3) ?
    O3 C5 . 1.444(4) ?
    O3 C5A . 1.449(5) ?
    O3 H3OA . 0.850(5) ?
    O3 H3OB . 0.849(5) ?
    C5 C6 . 1.487(5) ?
    C5 H5A . 0.9900 ?
    C5 H5B . 0.9900 ?
    C6 H6A . 0.9800 ?
    C6 H6B . 0.9800 ?
    C6 H6C . 0.9800 ?
    C5A C6A . 1.481(5) ?
    C5A H5AA . 0.9900 ?
    C5A H5AB . 0.9900 ?
    C6A H6AA . 0.9800 ?
    C6A H6AB . 0.9800 ?
    C6A H6AC . 0.9800 ?
loop_
    _geom_contact_atom_site_label_1
    _geom_contact_atom_site_label_2
    _geom_contact_distance
    _geom_contact_site_symmetry_1
    _geom_contact_site_symmetry_2
    _geom_contact_publ_flag
    ? ? ? ? ? ?
loop_
    _geom_angle_atom_site_label_1
    _geom_angle_atom_site_label_2
    _geom_angle_atom_site_label_3
    _geom_angle_site_symmetry_1
    _geom_angle_site_symmetry_3
    _geom_angle
    _geom_angle_publ_flag
    O1 Cd1 O1 2_767 . 180.0 ?
    O1 Cd1 O3 2_767 2_767 91.52(7) ?
    O1 Cd1 O3 . 2_767 88.48(6) ?
    O1 Cd1 O3 2_767 . 88.48(6) ?
    O1 Cd1 O3 . . 91.52(7) ?
    O3 Cd1 O3 2_767 . 180.0 ?
    O1 Cd1 O2 2_767 1_655 87.93(6) ?
    O1 Cd1 O2 . 1_655 92.07(6) ?
    O3 Cd1 O2 2_767 1_655 97.63(6) ?
    O3 Cd1 O2 . 1_655 82.37(6) ?
    O1 Cd1 O2 2_767 2_667 92.07(5) ?
    O1 Cd1 O2 . 2_667 87.93(6) ?
    O3 Cd1 O2 2_767 2_667 82.37(6) ?
    O3 Cd1 O2 . 2_667 97.63(6) ?
    O2 Cd1 O2 1_655 2_667 180.0 ?
    C1 O1 Cd1 . . 123.39(14) ?
    C1 O2 Cd1 . 1_455 120.48(13) ?
    O1 C1 O2 . . 126.19(19) ?
    O1 C1 C2 . . 116.46(19) ?
    O2 C1 C2 . . 117.36(18) ?
    C4 C2 C3 . . 116.23(19) ?
    C4 C2 C1 . . 122.13(19) ?
    C3 C2 C1 . . 121.62(19) ?
    F1 C3 C4 . 2_557 117.7(2) ?
    F1 C3 C2 . . 120.24(19) ?
    C4 C3 C2 2_557 . 122.0(2) ?
    F2 C4 C3 . 2_557 117.5(2) ?
    F2 C4 C2 . . 120.81(19) ?
    C3 C4 C2 2_557 . 121.7(2) ?
    C5 O3 Cd1 . . 127.3(4) ?
    C5A O3 Cd1 . . 129.2(6) ?
    C5 O3 H3OA . . 120(3) ?
    C5A O3 H3OA . . 97(3) ?
    Cd1 O3 H3OA . . 103(3) ?
    C5 O3 H3OB . . 100(4) ?
    C5A O3 H3OB . . 120(3) ?
    Cd1 O3 H3OB . . 103(3) ?
    H3OA O3 H3OB . . 98(6) ?
    O3 C5 C6 . . 109.1(5) ?
    O3 C5 H5A . . 109.9 ?
    C6 C5 H5A . . 109.9 ?
    O3 C5 H5B . . 109.9 ?
    C6 C5 H5B . . 109.9 ?
    H5A C5 H5B . . 108.3 ?
    C5 C6 H6A . . 109.5 ?
    C5 C6 H6B . . 109.5 ?
    H6A C6 H6B . . 109.5 ?
    C5 C6 H6C . . 109.5 ?
    H6A C6 H6C . . 109.5 ?
    H6B C6 H6C . . 109.5 ?
    C6A C5A O3 . . 108.5(5) ?
    C6A C5A H5AA . . 110.0 ?
    O3 C5A H5AA . . 110.0 ?
    C6A C5A H5AB . . 110.0 ?
    O3 C5A H5AB . . 110.0 ?
    H5AA C5A H5AB . . 108.4 ?
    C5A C6A H6AA . . 109.5 ?
    C5A C6A H6AB . . 109.5 ?
    H6AA C6A H6AB . . 109.5 ?
    C5A C6A H6AC . . 109.5 ?
    H6AA C6A H6AC . . 109.5 ?
    H6AB C6A H6AC . . 109.5 ?
loop_
    _geom_torsion_atom_site_label_1
    _geom_torsion_atom_site_label_2
    _geom_torsion_atom_site_label_3
    _geom_torsion_atom_site_label_4
    _geom_torsion_site_symmetry_1
    _geom_torsion_site_symmetry_2
    _geom_torsion_site_symmetry_3
    _geom_torsion_site_symmetry_4
    _geom_torsion
    _geom_torsion_publ_flag
    Cd1 O1 C1 O2 . . . . -10.2(3) ?
    Cd1 O1 C1 C2 . . . . 169.78(13) ?
    Cd1 O2 C1 O1 1_455 . . . 113.9(2) ?
    Cd1 O2 C1 C2 1_455 . . . -66.1(2) ?
    O1 C1 C2 C4 . . . . -41.9(3) ?
    O2 C1 C2 C4 . . . . 138.0(2) ?
    O1 C1 C2 C3 . . . . 139.9(2) ?
    O2 C1 C2 C3 . . . . -40.1(3) ?
    C4 C2 C3 F1 . . . . 179.42(19) ?
    C1 C2 C3 F1 . . . . -2.3(3) ?
    C4 C2 C3 C4 . . . 2_557 -0.6(3) ?
    C1 C2 C3 C4 . . . 2_557 177.71(19) ?
    C3 C2 C4 F2 . . . . 179.70(19) ?
    C1 C2 C4 F2 . . . . 1.4(3) ?
    C3 C2 C4 C3 . . . 2_557 0.6(3) ?
    C1 C2 C4 C3 . . . 2_557 -177.70(19) ?
    C5A O3 C5 C6 . . . . -28.4(13) ?
    Cd1 O3 C5 C6 . . . . 76.5(7) ?
    C5 O3 C5A C6A . . . . 23.6(10) ?
    Cd1 O3 C5A C6A . . . . -73.7(11) ?
loop_
    _geom_hbond_atom_site_label_D
    _geom_hbond_atom_site_label_H
    _geom_hbond_atom_site_label_A
    _geom_hbond_site_symmetry_A
    _geom_hbond_distance_DH
    _geom_hbond_distance_HA
    _geom_hbond_distance_DA
    _geom_hbond_angle_DHA
    O3 H3OA O2 2_767 0.850(5) 1.94(2) 2.719(2) 152(4)
    O3 H3OB F2 1_655 0.849(5) 2.402(18) 3.196(2) 156(4)
_iucr_refine_instructions_details
;
TITL cdfbdc in P-1
CELL 0.71073   4.8367   9.0903   9.4078 108.091 100.637 102.275
ZERR    2.00   0.0003   0.0006   0.0006   0.001   0.001   0.001
LATT 1
SFAC C  H  O  F  Cd
UNIT 12 12 6  4  1
L.S. 16
ACTA
BOND $H
FMAP 2
PLAN 10
CONF
EQIV $2   -x+2, -y+1, -z+2
EQIV $3   x+1, y, z
HTAB O3 O2_$2
HTAB O3 F2_$3
SHEL 999 0.78
DEFS 0.005
SADI O3 C5 O3 C5a
DFIX 1.5 C5 C6 C5a C6a
DFIX 0.85  O3 H3OA O3 H3OB
SADI Cd1 H3OA Cd1 H3OB
FREE C6   C6A
FREE C6   C5A
FREE C5   C6A
FREE C5   C5A
SIZE 0.35 0.20 0.06
TEMP -100
WGHT    0.031700    0.168600
FVAR       0.29387   0.56709
CD1   5    1.000000    0.500000    1.000000    10.50000    0.01309    0.01499 =
         0.03701    0.01066    0.01226    0.00397
F1    4    0.138945    0.247683    1.275153    11.00000    0.04766    0.02345 =
         0.02917    0.00417    0.01660   -0.00160
F2    4    0.266019    0.019453    0.774340    11.00000    0.04338    0.02682 =
         0.03874    0.01173    0.02844    0.00386
O1    3    0.668685    0.289421    1.008373    11.00000    0.01600    0.02044 =
         0.05122    0.01738    0.01552    0.00619
O2    3    0.389948    0.431850    1.121025    11.00000    0.01844    0.01653 =
         0.03310    0.00940    0.00826    0.00354
C1    1    0.444584    0.301657    1.054300    11.00000    0.01374    0.01860 =
         0.03095    0.01270    0.00610    0.00287
C2    1    0.219116    0.145049    1.026677    11.00000    0.01281    0.01751 =
         0.03203    0.01310    0.00813    0.00502
C3    1    0.073841    0.126844    1.137462    11.00000    0.02138    0.01879 =
         0.02727    0.00794    0.00792    0.00445
C4    1    0.139679    0.013706    0.888790    11.00000    0.01963    0.02188 =
         0.03021    0.01323    0.01395    0.00628
O3    3    1.082259    0.338383    0.780228    11.00000    0.02580    0.03012 =
         0.03317    0.00319    0.00548    0.00455
H3OA  2    1.249264    0.392532    0.780701    21.00000   -1.20000
H3OB  2    1.136876    0.266860    0.808958   -21.00000   -1.20000
PART   1
C5    1    0.867054    0.236575    0.635043    21.00000    0.05097    0.03345 =
         0.04886   -0.00456   -0.00859   -0.00069
AFIX  23
H5A   2    0.691386    0.176946    0.655295    21.00000   -1.20000
H5B   2    0.950226    0.156769    0.572573    21.00000   -1.20000
AFIX   0
C6    1    0.783101    0.339188    0.548380    21.00000    0.10864    0.12790 =
         0.04000    0.00374    0.00169    0.07908
AFIX  33
H6A   2    0.633474    0.271075    0.450859    21.00000   -1.50000
H6B   2    0.956611    0.395104    0.525686    21.00000   -1.50000
H6C   2    0.703886    0.419015    0.611477    21.00000   -1.50000
AFIX   0
PART   2
C5A   1    0.937239    0.301159    0.618810   -21.00000    0.05321    0.07153 =
         0.03334    0.01473   -0.00375   -0.02786
AFIX  23
H5AA  2    0.921489    0.401517    0.601713   -21.00000   -1.20000
H5AB  2    1.052365    0.250820    0.551402   -21.00000   -1.20000
AFIX   0
C6A   1    0.640451    0.188342    0.580099   -21.00000    0.03254    0.12393 =
         0.03582    0.00880   -0.00006   -0.01723
AFIX  33
H6AA  2    0.541017    0.159936    0.470468   -21.00000   -1.50000
H6AB  2    0.526073    0.240276    0.645183   -21.00000   -1.50000
H6AC  2    0.657902    0.090174    0.599033   -21.00000   -1.50000
PART   0
AFIX   0
HKLF 4
REM  cdfbdc in P-1
REM R1 =  0.0204 for    1569 Fo > 4sig(Fo)  and  0.0206 for all    1576 data
REM    131 parameters refined using      6 restraints
END
WGHT      0.0321      0.1912
REM Highest difference peak  0.397,  deepest hole -0.543,  1-sigma level  0.078
Q1    1   1.0796  0.5767  0.9855  11.00000  0.05    0.40
Q2    1   0.3268  0.2241  1.0347  11.00000  0.05    0.37
Q3    1   0.6617  0.2653  0.5784  11.00000  0.05    0.36
Q4    1   1.0126  0.5721  0.9593  11.00000  0.05    0.36
Q5    1   0.4001  0.4367  1.1837  11.00000  0.05    0.31
Q6    1   0.7373  0.1605  0.5778  11.00000  0.05    0.29
Q7    1   0.0321 -0.0527  0.8812  11.00000  0.05    0.28
Q8    1   0.1479  0.1371  1.0825  11.00000  0.05    0.27
Q9    1   0.2272  0.4376  1.1484  11.00000  0.05    0.24
Q10   1   0.9570  0.2362  0.5983  11.00000  0.05    0.24
;
