# Supplementary material for: Poly[bis­(ethanol)(μ4-2,3,5,6-tetra­fluoro­benzene-1,4-di­carboxyl­ato)cadmium]
Source: Acta Crystallogr Sect E Struct Rep Online. 2013 Oct 2;69(Pt 11):m577–8. doi: 10.1107/S1600536813026287 (PMC3884245; doi:10.1107/S1600536813026287)
Supplement: Supplementary file 2 [file e-69-0m577-Isup2.hkl]

#
# h,k,l, Fc-squared, Fo-squared, sigma(Fo-squared), status flag
#
data_I
_shelx_title ' cdfbdc in P-1'
_shelx_refln_list_code          4
_shelx_F_calc_maximum      111.72
_exptl_crystal_F_000       216.00
_reflns_d_resolution_high  0.7805

loop_
 _space_group_symop_operation_xyz
 'x, y, z'
 '-x, -y, -z'

_cell_length_a     4.8367
_cell_length_b     9.0903
_cell_length_c     9.4078
_cell_angle_alpha 108.091
_cell_angle_beta  100.637
_cell_angle_gamma 102.275

_shelx_F_squared_multiplier     1.000

loop_
 _refln_index_h
 _refln_index_k
 _refln_index_l
 _refln_F_squared_calc
 _refln_F_squared_meas
 _refln_F_squared_sigma
 _refln_observed_status
   1   0   0       3576.09       3570.39        76.89 o
   2   0   0        608.84        626.67         8.93 o
   3   0   0        734.39        795.80        11.54 o
   4   0   0        142.87        141.46         3.25 o
   5   0   0        205.44        207.05         7.64 o
  -5   1   0        167.34        166.88         3.89 o
  -4   1   0        494.42        474.03         7.67 o
  -3   1   0        502.69        523.29        12.97 o
  -2   1   0        928.63        976.75        22.00 o
  -1   1   0        212.48        198.36         4.86 o
   0   1   0       1253.74       1229.74        19.08 o
   2   1   0       4662.94       4941.81        64.73 o
   3   1   0       1724.17       1749.01        39.60 o
   4   1   0         91.48         91.94         4.40 o
   5   1   0        569.14        564.05        15.75 o
  -6   2   0        182.34        180.02         4.34 o
  -5   2   0        414.40        390.80         8.28 o
  -4   2   0        819.27        790.67        19.34 o
  -3   2   0        301.48        273.63         7.53 o
  -2   2   0       1345.32       1389.22        30.69 o
  -1   2   0       1777.69       1792.41        27.87 o
   0   2   0        274.06        293.63         4.04 o
   1   2   0        442.46        471.76        11.23 o
   2   2   0        265.86        256.14         7.18 o
   3   2   0       1354.44       1323.10        30.69 o
   4   2   0        411.82        387.81        11.35 o
   5   2   0        268.73        281.27         9.73 o
  -6   3   0         81.03         86.53         2.83 o
  -5   3   0        599.44        574.59        15.29 o
  -4   3   0        310.87        311.84         8.92 o
  -3   3   0        634.09        624.62        10.69 o
  -2   3   0       2804.71       2807.37        80.71 o
  -1   3   0        293.13        235.61         3.38 o
   0   3   0         70.14         73.64         1.50 o
   1   3   0       2048.33       2252.61        49.45 o
   2   3   0        362.43        376.23        10.07 o
   3   3   0        517.14        519.70        13.90 o
   4   3   0        531.54        548.88        15.29 o
   5   3   0        307.18        298.41        10.31 o
  -6   4   0        181.89        191.99         4.47 o
  -5   4   0        366.38        356.08        10.54 o
  -4   4   0        282.57        276.35         5.73 o
  -3   4   0        683.23        690.49        11.83 o
  -2   4   0       1126.02       1170.22        15.11 o
  -1   4   0        701.81        622.94         8.33 o
   0   4   0       2461.86       2367.23        30.01 o
   1   4   0        966.00        988.68        23.04 o
   2   4   0         72.19         70.40         3.59 o
   3   4   0        250.86        258.23         8.34 o
   4   4   0        192.17        180.76         7.06 o
  -5   5   0        337.26        329.44         9.96 o
  -4   5   0        698.10        696.97        12.36 o
  -3   5   0        850.25        872.16        14.78 o
  -2   5   0       1721.22       1862.73        29.67 o
  -1   5   0        527.51        537.56         7.39 o
   0   5   0        899.79        896.35        15.38 o
   1   5   0        891.07        919.20        22.00 o
   2   5   0        589.43        576.56        15.17 o
   3   5   0        412.18        386.53        11.70 o
   4   5   0        150.82        133.63         6.25 o
  -5   6   0         61.18         65.66         3.59 o
  -4   6   0        964.63       1016.42        17.48 o
  -3   6   0        200.64        190.71         4.49 o
  -2   6   0        381.87        394.48        18.01 o
  -1   6   0       1155.38       1166.63        28.49 o
   0   6   0        852.32        902.84        20.67 o
   1   6   0        533.42        530.12        14.13 o
   2   6   0        311.72        305.71         9.73 o
   3   6   0        398.50        396.14        12.27 o
  -4   7   0        425.90        443.04         8.84 o
  -3   7   0        291.42        298.06        11.99 o
  -2   7   0        888.31        849.73        26.46 o
  -1   7   0        731.55        705.14        22.41 o
   0   7   0         14.97         15.80         1.84 o
   1   7   0        711.97        692.01        18.18 o
   2   7   0        310.40        325.04        10.54 o
   3   7   0        138.71        148.45         6.83 o
  -4   8   0        104.58        103.52         5.21 o
  -3   8   0         70.68         77.37         4.57 o
  -2   8   0        242.81        232.46         5.59 o
  -1   8   0       1201.86       1169.99        42.15 o
   0   8   0        520.91        498.42        10.28 o
   1   8   0        539.67        533.60        15.17 o
   2   8   0        111.76        107.92         5.56 o
  -4   9   0        186.82        183.66         7.64 o
  -3   9   0        444.92        443.85        13.78 o
  -2   9   0         54.23         56.81         6.08 o
  -1   9   0         19.93         19.48         2.78 o
   0   9   0        104.67        108.95         5.56 o
   1   9   0        327.20        320.41        10.77 o
  -4  10   0        229.03        243.52         9.73 o
  -3  10   0        382.97        355.38        12.51 o
  -2  10   0        230.16        228.58         9.50 o
  -1  10   0        313.62        319.70        18.82 o
   0  10   0        149.64        144.09        13.90 o
  -2  11   0        142.17        140.12         7.87 o
   1 -11   1        152.68        171.58         8.22 o
   2 -11   1         30.84         35.34         3.36 o
   3 -11   1         72.90         75.27         5.91 o
  -1 -10   1          9.39          7.30         2.32 o
   0 -10   1        255.44        282.78         9.96 o
   1 -10   1        433.47        440.13        21.13 o
   2 -10   1        408.77        402.21        10.07 o
   3 -10   1        319.42        327.36         7.81 o
   4 -10   1         92.34         98.31         6.02 o
  -2  -9   1        249.48        274.32        10.19 o
  -1  -9   1        212.01        245.61         9.03 o
   0  -9   1        348.23        331.99         7.99 o
   1  -9   1         49.32         38.84         3.42 o
   2  -9   1         43.42         44.57         2.50 o
   3  -9   1        538.39        508.50        18.18 o
   4  -9   1        176.21        182.56         8.11 o
  -3  -8   1        186.54        197.90         8.34 o
  -2  -8   1        481.32        444.43        13.55 o
  -1  -8   1        562.78        567.41        15.86 o
   0  -8   1        313.18        300.86         7.17 o
   1  -8   1        890.79        896.85        16.27 o
   2  -8   1        279.48        264.85         8.97 o
   3  -8   1        203.34        201.96         8.63 o
   4  -8   1         80.26         85.42         3.59 o
   5  -8   1        215.80        223.37         8.11 o
  -3  -7   1         93.23         91.83         5.21 o
  -2  -7   1        385.58        383.06        11.81 o
  -1  -7   1       1194.61       1177.08        28.49 o
   0  -7   1        342.62        348.40         8.51 o
   1  -7   1       1083.03       1074.78        18.61 o
   2  -7   1        511.10        487.66        11.00 o
   3  -7   1        563.41        586.85        12.22 o
   4  -7   1        502.03        516.68        10.03 o
   5  -7   1        130.93        130.39         5.56 o
  -4  -6   1        137.14        146.60         6.83 o
  -3  -6   1        130.55        134.67         6.02 o
  -2  -6   1        249.92        244.56         8.22 o
  -1  -6   1        220.77        226.85         7.41 o
   0  -6   1        321.22        312.34         6.76 o
   1  -6   1       2514.81       2414.54        38.59 o
   2  -6   1        953.46        931.19        15.80 o
   3  -6   1        334.80        336.00         6.79 o
   4  -6   1        737.58        766.70        13.63 o
   5  -6   1         50.13         53.96         3.36 o
  -4  -5   1        410.47        400.66        12.62 o
  -3  -5   1        554.88        518.54        14.36 o
  -2  -5   1        348.38        348.09        10.19 o
  -1  -5   1        451.90        444.43        11.81 o
   0  -5   1        871.19        830.17        14.31 o
   1  -5   1        407.45        386.86         7.32 o
   2  -5   1        734.78        726.71        22.70 o
   3  -5   1        855.06        864.12        14.66 o
   4  -5   1        734.89        757.55        18.88 o
   5  -5   1        191.67        184.00         6.72 o
  -4  -4   1        343.40        361.29        11.23 o
  -3  -4   1        709.80        713.20        18.18 o
  -2  -4   1        634.89        613.15        15.40 o
  -1  -4   1        664.11        686.33        16.44 o
   0  -4   1        227.09        201.34         7.01 o
   1  -4   1        259.12        236.52         4.70 o
   2  -4   1       1003.42       1102.64        17.89 o
   3  -4   1        413.44        413.87         7.57 o
   4  -4   1        353.11        354.92        10.07 o
   5  -4   1        414.05        372.64        11.12 o
  -5  -3   1        205.12        202.88         7.87 o
  -4  -3   1        913.93        908.43        22.81 o
  -3  -3   1        380.95        389.08        10.88 o
  -2  -3   1        628.18        648.35        15.75 o
  -1  -3   1       7758.46       7658.97       164.32 o
   0  -3   1       1257.93       1319.30        21.11 o
   1  -3   1        157.73        161.51         3.23 o
   2  -3   1        340.35        319.42         5.77 o
   3  -3   1        166.38        180.17         3.88 o
   4  -3   1        334.26        334.42         9.61 o
   5  -3   1        377.70        354.92        10.77 o
  -5  -2   1        236.10        257.19         9.03 o
  -4  -2   1        237.37        230.78         7.64 o
  -3  -2   1        889.89        884.12        21.19 o
  -2  -2   1        475.27        464.46        11.46 o
  -1  -2   1       1614.10       1657.99        36.36 o
   0  -2   1       3388.13       3128.95        48.46 o
   1  -2   1      12480.57      11404.68       141.35 o
   2  -2   1       3396.89       3635.97        56.16 o
   3  -2   1         93.24         97.62         3.71 o
   4  -2   1        367.73        375.65        10.54 o
   5  -2   1        151.73        151.39         5.44 o
  -5  -1   1        454.65        417.10        12.27 o
  -4  -1   1        140.25        148.80         5.56 o
  -3  -1   1       1576.35       1735.23        39.02 o
  -2  -1   1       1513.60       1656.60        36.59 o
  -1  -1   1       3344.54       3320.96        71.56 o
   0  -1   1       1295.39       1319.83        20.26 o
   1  -1   1         40.67         55.96         1.25 o
   2  -1   1       2015.22       2085.86        45.74 o
   3  -1   1       1340.19       1294.39        29.64 o
   4  -1   1        816.17        859.30        12.84 o
   5  -1   1        120.55        119.69         6.43 o
  -5   0   1        264.31        252.09         8.45 o
  -4   0   1        199.49        190.76         3.89 o
  -3   0   1       1961.51       1955.51        26.42 o
  -2   0   1        996.02        979.61        13.37 o
  -1   0   1       1015.20       1086.54        14.46 o
   0   0   1       7579.73       6967.78       155.17 o
   1   0   1        550.53        546.24         8.76 o
   2   0   1        957.62        998.23        22.70 o
   3   0   1        337.56        346.34         5.79 o
   4   0   1        473.17        452.06         7.62 o
   5   0   1        304.52        309.18        10.19 o
  -6   1   1        154.39        147.29         6.37 o
  -5   1   1        194.53        188.37         4.08 o
  -4   1   1        431.74        437.43        11.00 o
  -3   1   1        377.33        399.62        10.07 o
  -2   1   1        530.19        527.92        12.27 o
  -1   1   1        300.63        292.03         6.77 o
   0   1   1       1628.94       1612.91        20.27 o
   1   1   1        125.61        134.65         2.04 o
   2   1   1       2455.27       2613.55        41.95 o
   3   1   1       1270.62       1327.07        27.15 o
   4   1   1        159.15        168.95         6.48 o
   5   1   1        526.00        525.49        15.17 o
  -6   2   1        434.28        434.29         7.90 o
  -5   2   1        557.52        556.07         9.04 o
  -4   2   1        643.65        634.92        15.75 o
  -3   2   1        586.23        556.29        13.43 o
  -2   2   1        384.96        400.08         9.50 o
  -1   2   1         80.11         75.92         1.33 o
   0   2   1       1464.53       1570.00        19.82 o
   1   2   1       1660.11       1679.75        31.38 o
   2   2   1        899.25        916.54        15.11 o
   3   2   1        486.65        494.69        13.20 o
   4   2   1         95.45         97.15         4.75 o
   5   2   1        286.41        272.59         9.73 o
  -6   3   1         51.16         56.67         2.28 o
  -5   3   1        826.16        807.23        20.15 o
  -4   3   1        806.98        830.73        19.92 o
  -3   3   1       1079.03       1112.24        25.24 o
  -2   3   1       2725.74       2831.51        37.88 o
  -1   3   1       2060.76       2091.77        32.26 o
   0   3   1        446.11        455.95         6.29 o
   1   3   1        606.01        590.07         9.76 o
   2   3   1        366.21        379.24        10.31 o
   3   3   1        478.76        495.61        13.43 o
   4   3   1        274.15        247.34         8.68 o
  -5   4   1        313.46        302.46         9.03 o
  -4   4   1        136.26        135.91         3.52 o
  -3   4   1       1519.92       1547.80        20.06 o
  -2   4   1       2099.50       2284.46        28.86 o
  -1   4   1        329.68        315.72         4.56 o
   0   4   1       2085.59       2107.41        26.85 o
   1   4   1       1131.06       1112.70        14.91 o
   2   4   1         73.02         68.32         3.59 o
   3   4   1        231.92        210.17         7.41 o
   4   4   1        205.83        196.51         7.64 o
  -5   5   1        406.56        391.98        11.58 o
  -4   5   1        274.27        280.28         5.93 o
  -3   5   1        348.06        363.68         6.98 o
  -2   5   1       1653.70       1804.00        28.77 o
  -1   5   1       1394.08       1366.27        17.75 o
   0   5   1       1675.74       1688.93        21.94 o
   1   5   1        225.43        218.35         4.05 o
   2   5   1        349.54        335.81        10.07 o
   3   5   1        429.96        423.94        12.74 o
   4   5   1         71.61         82.22         4.98 o
  -5   6   1         81.00         84.65         4.40 o
  -4   6   1        533.45        548.65        14.94 o
  -3   6   1         66.28         69.87         2.42 o
  -2   6   1        137.62        124.05         3.33 o
  -1   6   1        283.21        249.61         6.02 o
   0   6   1       1493.25       1489.22        19.75 o
   1   6   1       1284.96       1259.99        21.63 o
   2   6   1        468.00        474.42        13.55 o
   3   6   1        274.10        264.71         9.38 o
  -5   7   1        188.01        203.11         7.76 o
  -4   7   1        556.16        608.40        16.67 o
  -3   7   1        163.36        187.18         4.60 o
  -2   7   1        782.48        749.80        13.36 o
  -1   7   1        248.73        234.91         5.59 o
   0   7   1         30.11         35.25         3.59 o
   1   7   1        262.08        245.26         8.34 o
   2   7   1        285.47        281.97         9.61 o
   3   7   1        339.47        370.32        12.39 o
  -5   8   1        233.72        249.54         9.26 o
  -4   8   1        287.74        295.40        10.07 o
  -3   8   1        289.58        277.68         9.38 o
  -2   8   1        473.87        427.87         8.69 o
  -1   8   1        563.51        564.10        11.11 o
   0   8   1        216.17        207.90         5.64 o
   1   8   1        327.53        332.80        10.77 o
   2   8   1          5.73          4.40         1.97 o
  -4   9   1        190.74        182.84         7.76 o
  -3   9   1        288.36        282.78        10.19 o
  -2   9   1        184.00        178.79         7.76 o
  -1   9   1        229.43        226.85         6.05 o
   0   9   1        160.45        155.22        10.65 o
   1   9   1        286.36        299.11        10.42 o
  -3  10   1        244.35        229.05         9.50 o
  -2  10   1        113.23        105.26         6.37 o
  -1  10   1        209.49        200.68         9.26 o
   0  10   1        228.11        239.47        10.31 o
   0 -11   2        234.04        286.83        10.42 o
   1 -11   2        144.31        146.12         5.06 o
   2 -11   2         31.22         36.18         4.46 o
   3 -11   2         30.34         35.20         2.95 o
  -1 -10   2        163.84        160.50         7.18 o
   0 -10   2        505.19        522.83        15.40 o
   1 -10   2        233.18        230.46         7.12 o
   2 -10   2        328.84        318.43         7.72 o
   3 -10   2        256.77        252.24         6.59 o
   4 -10   2         59.41         66.93        10.25 o
  -2  -9   2        225.95        214.80         8.57 o
  -1  -9   2        158.36        140.12         6.25 o
   0  -9   2        889.72        880.99        22.70 o
   1  -9   2        277.50        266.66         6.64 o
   2  -9   2        197.75        173.98         5.00 o
   3  -9   2        501.73        464.21         9.73 o
   4  -9   2        128.39        145.44         6.14 o
  -3  -8   2        129.23        142.89         6.83 o
  -2  -8   2        286.25        271.20         9.61 o
  -1  -8   2        262.76        280.93         9.38 o
   0  -8   2        195.03        200.10         7.30 o
   1  -8   2        534.63        512.11        14.88 o
   2  -8   2        652.52        631.12        11.98 o
   3  -8   2        633.79        632.53        12.03 o
   4  -8   2         72.36         70.87         4.05 o
   5  -8   2        242.05        274.21         9.50 o
  -3  -7   2        212.72        215.38         8.34 o
  -2  -7   2        599.78        552.70        15.40 o
  -1  -7   2        542.08        568.80        15.40 o
   0  -7   2        262.54        260.11         6.23 o
   1  -7   2       1198.84       1165.47        20.00 o
   2  -7   2        249.72        251.89         6.37 o
   3  -7   2        458.81        470.39        17.89 o
   4  -7   2        396.48        409.92        11.93 o
   5  -7   2        224.17        239.12         8.45 o
  -4  -6   2        102.65        112.67         5.91 o
  -3  -6   2         76.66         78.40         4.52 o
  -2  -6   2        601.79        634.57        16.67 o
  -1  -6   2        593.13        605.04        15.75 o
   0  -6   2        192.62        190.87         5.33 o
   1  -6   2        854.89        863.79        22.35 o
   2  -6   2        208.23        193.71         4.54 o
   3  -6   2        398.39        405.05        12.91 o
   4  -6   2        621.06        623.57        16.44 o
   5  -6   2        106.25        108.50         5.10 o
  -4  -5   2        497.44        494.69        14.47 o
  -3  -5   2        728.13        633.64        16.79 o
  -2  -5   2        376.09        394.99        11.12 o
  -1  -5   2        387.17        416.29        11.12 o
   0  -5   2       2293.80       2332.96        37.24 o
   1  -5   2       1269.06       1297.27        22.35 o
   2  -5   2         65.85         70.78         2.33 o
   3  -5   2        223.37        213.53         4.67 o
   4  -5   2        447.58        461.80        12.74 o
   5  -5   2        111.09        105.38         4.98 o
  -5  -4   2        125.06        135.25         6.37 o
  -4  -4   2        588.48        600.87        16.44 o
  -3  -4   2        442.81        470.02        12.85 o
  -2  -4   2       1081.19       1113.74        26.05 o
  -1  -4   2        883.86        903.45        21.08 o
   0  -4   2         74.16         75.79         1.76 o
   1  -4   2        757.26        796.05        10.51 o
   2  -4   2       2591.49       2642.39        68.15 o
   3  -4   2       1220.26       1249.93        20.35 o
   4  -4   2        224.70        219.90         7.30 o
   5  -4   2        107.34        115.80         5.21 o
  -5  -3   2         89.93         83.61         4.63 o
  -4  -3   2        979.28        979.18        24.09 o
  -3  -3   2        667.46        689.92        17.14 o
  -2  -3   2       1258.17       1336.07        30.34 o
  -1  -3   2       5702.42       5672.58       122.17 o
   0  -3   2       1688.75       1675.41        25.70 o
   1  -3   2        549.57        541.29         7.25 o
   2  -3   2         82.97         82.26         1.71 o
   3  -3   2        279.36        296.65         5.67 o
   4  -3   2        461.03        426.02        11.81 o
   5  -3   2        300.20        287.99         9.38 o
  -5  -2   2        175.82        172.19         6.83 o
  -4  -2   2        253.73        275.25         8.57 o
  -3  -2   2        423.73        439.92        11.58 o
  -2  -2   2       1289.16       1328.66        29.76 o
  -1  -2   2       4814.28       4991.57       107.34 o
   0  -2   2        603.28        566.94         9.00 o
   1  -2   2       7575.80       7267.37        90.09 o
   2  -2   2       2810.09       2868.01        57.57 o
   3  -2   2         82.85         74.46         3.36 o
   4  -2   2        251.65        242.13         7.76 o
   5  -2   2        157.26        152.15         3.87 o
  -5  -1   2        288.72        277.10         9.03 o
  -4  -1   2        159.25        152.97         5.44 o
  -3  -1   2        671.84        679.27        16.33 o
  -2  -1   2          5.37         11.12         1.16 o
  -1  -1   2        553.76        497.67        12.62 o
   0  -1   2        545.05        492.81        22.35 o
   1  -1   2       2031.29       2043.53        33.47 o
   2  -1   2       1433.82       1461.57        38.04 o
   3  -1   2        802.16        797.61        19.22 o
   4  -1   2       1124.64       1151.98        16.77 o
   5  -1   2        114.27        113.15         3.25 o
  -6   0   2        463.70        450.45        13.32 o
  -5   0   2        781.26        750.48        19.11 o
  -4   0   2        440.25        437.95        11.70 o
  -3   0   2       1701.11       1814.87        24.41 o
  -2   0   2        229.45        210.75         3.31 o
  -1   0   2          8.15         11.27         0.56 o
   0   0   2       1386.18       1484.10        22.68 o
   1   0   2        486.71        475.57        14.71 o
   2   0   2       1976.28       2049.78        57.78 o
   3   0   2        555.00        573.27         8.87 o
   4   0   2        462.19        459.36         7.84 o
   5   0   2        164.87        163.97         6.95 o
  -6   1   2        127.08        137.22         5.91 o
  -5   1   2         81.41         84.91         2.48 o
  -4   1   2        975.50        945.81        13.57 o
  -3   1   2       2225.28       2262.16        30.11 o
  -2   1   2        758.77        749.18        11.95 o
  -1   1   2       3619.14       3603.16       121.41 o
   0   1   2       5195.78       5106.15        63.46 o
   1   1   2         45.87         58.54         1.19 o
   2   1   2        649.90        688.48         8.55 o
   3   1   2        355.73        386.31         6.56 o
   4   1   2        177.22        167.56         6.60 o
   5   1   2        384.17        375.88        12.04 o
  -5   2   2        421.42        430.49         7.20 o
  -4   2   2        361.47        349.71         4.87 o
  -3   2   2        492.15        485.18         8.35 o
  -2   2   2       2546.34       2524.44        47.94 o
  -1   2   2       3602.74       3583.38        44.73 o
   0   2   2        716.64        674.95         8.91 o
   1   2   2        543.74        467.85         6.99 o
   2   2   2        787.51        821.33        13.84 o
   3   2   2         91.73         91.25         4.28 o
   4   2   2         42.58         40.76         3.24 o
  -4   3   2        643.66        656.44        11.34 o
  -3   3   2        882.51        892.64        14.41 o
  -2   3   2       1094.54       1164.87        15.07 o
  -1   3   2       2024.62       2183.53        27.55 o
   0   3   2       2331.17       2378.47        30.03 o
   1   3   2       1039.73       1071.96        14.27 o
   2   3   2        223.65        215.64         6.54 o
   4   3   2        152.56        159.22         6.72 o
  -5   4   2        374.73        385.26        11.46 o
  -4   4   2         22.69         22.00         1.42 o
  -3   4   2       1227.23       1269.17        16.65 o
  -2   4   2        850.29        889.29        11.72 o
  -1   4   2          1.34          7.39         0.76 o
   0   4   2        721.42        727.35         9.95 o
   1   4   2       1440.51       1422.16        18.83 o
   2   4   2       1085.37       1086.71        18.18 o
   3   4   2        485.61        506.73        14.24 o
   4   4   2        138.87        144.86         6.48 o
  -5   5   2        326.20        356.08        11.00 o
  -4   5   2        253.35        255.22         8.34 o
  -3   5   2        637.10        636.35        11.19 o
  -2   5   2        714.24        757.84        10.27 o
  -1   5   2        666.14        677.20        16.62 o
   0   5   2       1134.69       1152.66        15.44 o
   1   5   2          0.84          1.66         0.81 o
   2   5   2        135.81        141.50         5.67 o
   3   5   2        403.63        415.02        12.62 o
  -5   6   2        222.53        240.74         8.57 o
  -4   6   2        394.80        407.96        12.04 o
  -3   6   2        186.29        173.93         6.48 o
  -2   6   2        524.36        491.78        10.31 o
  -1   6   2        268.11        258.62         5.63 o
   0   6   2       1023.85       1036.43        14.25 o
   1   6   2        572.66        584.14         8.92 o
   2   6   2        237.29        227.43         8.11 o
   3   6   2        108.52         98.78         5.33 o
  -5   7   2        234.39        242.36         8.92 o
  -4   7   2        597.13        579.22        16.33 o
  -3   7   2         97.09         96.46         4.86 o
  -2   7   2        376.75        357.24        10.88 o
  -1   7   2        176.79        180.09         4.63 o
   0   7   2         81.80         90.44         3.36 o
   1   7   2        218.73        217.34         7.12 o
   2   7   2        169.46        178.10         7.30 o
  -5   8   2        361.92        370.21        12.27 o
  -4   8   2        280.02        292.39        10.19 o
  -3   8   2        250.36        251.05         8.92 o
  -2   8   2        550.14        520.97        15.17 o
  -1   8   2        192.95        187.01         7.87 o
   0   8   2         73.18         72.04         3.20 o
   1   8   2        334.56        364.18        11.58 o
  -4   9   2        182.60        168.25         7.53 o
  -3   9   2        297.47        293.20        10.54 o
  -2   9   2        340.44        341.72        11.81 o
  -1   9   2        387.50        366.73        12.62 o
   0   9   2        226.39        231.13         9.73 o
  -3  10   2        143.25        148.11         7.53 o
  -2  10   2        140.22        134.09         7.30 o
  -1  10   2        132.52        118.35         7.06 o
   0 -11   3        173.22        176.24         7.64 o
   1 -11   3        251.78        268.88         9.61 o
   2 -11   3        166.60        154.69         6.72 o
   3 -11   3         41.52         44.73         2.80 o
  -1 -10   3        146.70        137.22         6.60 o
   0 -10   3        432.26        464.70        14.13 o
   1 -10   3        103.41         99.90         3.89 o
   2 -10   3        285.38        258.10         6.71 o
   3 -10   3        256.84        253.73         6.73 o
   4 -10   3        135.34        149.15         6.60 o
  -2  -9   3        298.27        276.41         9.96 o
  -1  -9   3        225.71        220.83         8.22 o
   0  -9   3        873.13        924.76        23.74 o
   1  -9   3        242.45        234.59         9.38 o
   2  -9   3        419.54        407.12         8.90 o
   3  -9   3        385.55        373.27         8.38 o
   4  -9   3        109.57        120.43         5.67 o
  -3  -8   3         73.81         74.46         4.86 o
  -2  -8   3         76.61         80.60         4.63 o
  -1  -8   3        193.76        213.18         7.76 o
   0  -8   3        570.81        619.86        16.56 o
   1  -8   3        236.60        242.96         6.02 o
   2  -8   3        324.28        314.22         7.10 o
   3  -8   3        508.46        496.99        10.02 o
   4  -8   3        105.41        114.29         5.33 o
   5  -8   3        338.81        353.99        11.58 o
  -3  -7   3        339.27        347.28        11.23 o
  -2  -7   3        778.45        737.52        19.45 o
  -1  -7   3        220.46        206.81         7.30 o
   0  -7   3        119.90        121.24         4.98 o
   1  -7   3       1063.48       1012.67        17.63 o
   2  -7   3        412.84        391.28         8.97 o
   3  -7   3        329.78        319.93         6.92 o
   4  -7   3        122.91        138.61         5.79 o
   5  -7   3        201.67        218.51         8.22 o
  -4  -6   3        275.11        266.57         9.61 o
  -3  -6   3        311.05        314.16        10.19 o
  -2  -6   3        840.30        815.45        20.50 o
  -1  -6   3        697.90        664.22        16.91 o
   0  -6   3        203.29        201.72         6.60 o
   1  -6   3        211.46        197.11         4.80 o
   2  -6   3         86.81         82.69         5.21 o
   3  -6   3        875.64        889.74        15.43 o
   4  -6   3        615.20        647.77        17.14 o
   5  -6   3         84.60         90.21         4.63 o
  -4  -5   3        218.56        213.18         7.99 o
  -3  -5   3        820.63        812.20        20.61 o
  -2  -5   3       1507.23       1560.14        35.90 o
  -1  -5   3        621.43        659.35        16.33 o
   0  -5   3       2718.85       2807.38        42.96 o
   1  -5   3       2048.10       2050.55        26.21 o
   2  -5   3         60.56         53.91         2.11 o
   3  -5   3         48.75         44.70         2.78 o
   4  -5   3        129.60        129.35         5.33 o
   5  -5   3         74.78         77.58         4.28 o
  -5  -4   3        132.58        129.23         6.14 o
  -4  -4   3        478.56        463.89        13.20 o
  -3  -4   3        167.75        170.34         6.14 o
  -2  -4   3        625.07        647.54        16.10 o
  -1  -4   3       1351.75       1300.41        29.64 o
   0  -4   3       2445.68       2553.57        39.00 o
   1  -4   3       1591.75       1606.82        20.61 o
   2  -4   3       2009.13       2066.00        26.30 o
   3  -4   3       1190.39       1157.51        27.21 o
   4  -4   3         92.07         86.73         4.05 o
   5  -4   3         45.32         42.96         3.13 o
  -5  -3   3         92.82         90.21         4.75 o
  -4  -3   3        770.12        780.71        19.69 o
  -3  -3   3        218.76        236.23         7.30 o
  -2  -3   3        525.27        545.52        13.43 o
  -1  -3   3        816.29        831.61        13.43 o
   0  -3   3        286.23        263.24         4.70 o
   1  -3   3       1883.78       1936.59        47.77 o
   2  -3   3        616.80        620.15        10.99 o
   3  -3   3        487.38        514.64         9.29 o
   4  -3   3        500.80        480.56        13.20 o
   5  -3   3        370.75        341.26        10.88 o
  -5  -2   3        364.74        358.51        10.88 o
  -4  -2   3       1087.26       1089.42        25.94 o
  -3  -2   3        301.01        275.71         7.76 o
  -2  -2   3       1105.19       1198.74        26.98 o
  -1  -2   3       2528.16       2412.54        36.80 o
   0  -2   3         58.69         82.37         1.88 o
   1  -2   3       1923.64       2012.65        30.82 o
   2  -2   3        706.57        725.57        12.04 o
   3  -2   3        552.43        547.95         9.87 o
   4  -2   3        539.22        493.07        13.55 o
   5  -2   3        161.33        158.90         4.00 o
  -5  -1   3        153.90        145.67         5.79 o
  -4  -1   3         46.61         46.32         2.78 o
  -3  -1   3       1013.84       1020.41        23.51 o
  -2  -1   3       1104.46       1109.10        17.52 o
  -1  -1   3       1875.84       1818.39        27.84 o
   0  -1   3       1363.42       1258.92        23.28 o
   1  -1   3       2780.35       2854.05        43.44 o
   2  -1   3        266.52        273.68         5.32 o
   3  -1   3        221.55        215.48         4.87 o
   4  -1   3        593.84        602.89         9.76 o
   5  -1   3         80.87         72.74         2.63 o
  -5   0   3        852.15        842.31        20.84 o
  -4   0   3        770.06        762.76        18.41 o
  -3   0   3        879.77        824.60        18.99 o
  -2   0   3        159.13        132.45         2.75 o
  -1   0   3       2645.11       2809.58        43.21 o
   0   0   3       1287.32       1332.54        20.55 o
   1   0   3         57.41         46.64         3.13 o
   2   0   3        819.81        793.60        31.27 o
   3   0   3        209.27        209.96         3.63 o
   4   0   3        242.32        234.70         4.92 o
   5   0   3         47.79         48.87         3.71 o
  -4   1   3       1179.17       1185.49        16.49 o
  -3   1   3       2990.83       3181.06        35.58 o
  -2   1   3       1197.10       1176.90        15.00 o
  -1   1   3       1260.95       1292.88        28.25 o
   0   1   3       1465.76       1506.03        15.24 o
   1   1   3        423.11        403.28         6.96 o
   2   1   3        791.28        831.15        10.27 o
   3   1   3         66.78         64.93         1.82 o
   4   1   3        133.75        131.43         5.91 o
  -6   2   3        293.13        260.43         9.38 o
  -5   2   3        287.10        283.82         9.15 o
  -4   2   3        499.25        516.62         6.72 o
  -3   2   3        403.62        384.08         6.78 o
  -2   2   3       1405.03       1439.92        38.73 o
  -1   2   3       2410.11       2604.02        32.77 o
   0   2   3        155.73        132.30         2.29 o
   1   2   3        152.03        145.01         2.74 o
   2   2   3       1255.68       1203.75        20.03 o
   3   2   3        508.28        524.34        10.07 o
   4   2   3        141.24        152.16         6.48 o
  -5   3   3        260.04        243.99         8.11 o
  -4   3   3        264.91        270.16         7.99 o
  -3   3   3        692.19        706.02        16.67 o
  -2   3   3        393.70        414.13         5.85 o
  -1   3   3       1580.91       1795.40        50.01 o
   0   3   3       2317.17       2423.85        42.07 o
   1   3   3       1255.67       1276.58        17.95 o
   2   3   3        161.11        149.17         3.85 o
   3   3   3         61.82         58.83         3.59 o
   4   3   3        157.59        164.90         7.06 o
  -5   4   3        519.59        517.85        14.71 o
  -4   4   3         52.38         51.28         2.11 o
  -3   4   3        413.07        432.50         9.67 o
  -2   4   3        183.47        188.68         4.11 o
  -1   4   3        281.77        277.26         4.33 o
   0   4   3        737.16        732.27        10.11 o
   1   4   3       1004.07       1008.85        13.87 o
   2   4   3        933.81        915.84        19.45 o
   3   4   3        295.62        298.41         9.73 o
  -5   5   3        366.91        385.95        11.93 o
  -4   5   3        229.21        227.43         7.87 o
  -3   5   3       1065.50       1059.09        26.05 o
  -2   5   3        223.51        236.42         4.91 o
  -1   5   3         47.24         47.11         2.07 o
   0   5   3        475.84        477.90         7.20 o
   1   5   3          2.57          2.81         1.11 o
   2   5   3        130.81        125.34         7.24 o
   3   5   3        267.32        265.52         9.38 o
  -5   6   3        458.60        485.31        14.47 o
  -4   6   3        524.85        528.15        15.05 o
  -3   6   3        451.67        472.45        13.43 o
  -2   6   3        711.49        738.44        19.11 o
  -1   6   3        358.22        337.09        10.19 o
   0   6   3        361.30        356.45         7.97 o
   1   6   3         22.08         21.52         1.70 o
   2   6   3        172.95        169.41         6.83 o
  -5   7   3         68.62         71.45         4.63 o
  -4   7   3        256.64        260.20         9.26 o
  -3   7   3        217.40        223.03         8.11 o
  -2   7   3        602.76        588.95        16.33 o
  -1   7   3        340.14        324.47        10.54 o
   0   7   3        466.41        470.83        14.36 o
   1   7   3        251.98        262.86         8.92 o
   2   7   3         73.71         78.51         4.75 o
  -4   8   3        130.12        127.15         6.14 o
  -3   8   3         70.15         81.52         4.86 o
  -2   8   3        401.47        353.99        11.46 o
  -1   8   3        182.04        172.65         7.53 o
   0   8   3        123.18        134.09         7.06 o
  -4   9   3        181.51        170.34         7.76 o
  -3   9   3        302.58        286.48        10.54 o
  -2   9   3        167.03        161.31         7.53 o
  -1   9   3        109.26        104.10         6.14 o
   0   9   3        199.14        200.45         9.03 o
   0 -11   4        195.51        196.86         8.11 o
   1 -11   4        351.26        369.86        12.04 o
   2 -11   4        272.22        264.95         9.50 o
   3 -11   4         87.27        100.01         4.17 o
  -1 -10   4         35.70         51.65         3.94 o
   0 -10   4        262.33        287.87         9.96 o
   1 -10   4        177.39        177.98         7.18 o
   2 -10   4        288.47        286.45         7.24 o
   3 -10   4        149.19        158.72         5.05 o
  -2  -9   4        294.40        291.81        10.31 o
  -1  -9   4        324.24        333.15        11.00 o
   0  -9   4        507.24        521.21        14.94 o
   1  -9   4         33.97         36.01         3.01 o
   2  -9   4        521.02        501.16        12.33 o
   3  -9   4        366.50        341.60        10.77 o
   4  -9   4        106.99        112.44         5.56 o
  -3  -8   4        300.49        297.83        10.54 o
  -2  -8   4        193.54        183.08         7.30 o
  -1  -8   4        273.99        283.24         9.38 o
   0  -8   4        685.05        695.48        18.30 o
   1  -8   4         65.42         56.86         3.47 o
   2  -8   4        126.42        114.79         3.81 o
   3  -8   4        210.13        215.85         7.64 o
   4  -8   4        138.39        138.15         6.02 o
  -4  -7   4        194.08        193.73         8.11 o
  -3  -7   4        215.49        212.60         8.11 o
  -2  -7   4        799.10        723.16        18.99 o
  -1  -7   4        651.61        611.06        16.10 o
   0  -7   4        382.45        399.50        11.46 o
   1  -7   4        966.01        885.39        21.65 o
   2  -7   4        623.15        622.23        19.80 o
   3  -7   4        146.91        157.25         6.14 o
   4  -7   4          1.36          2.78         1.74 o
   5  -7   4        111.25        122.63         5.79 o
  -4  -6   4        210.91        202.41         7.99 o
  -3  -6   4        476.74        485.08        13.90 o
  -2  -6   4        484.77        487.51        13.43 o
  -1  -6   4        237.08        251.32         5.21 o
   0  -6   4        844.99        812.67        19.92 o
   1  -6   4        928.47        806.88        19.57 o
   2  -6   4        237.81        218.41         5.11 o
   3  -6   4        714.59        728.83        18.53 o
   4  -6   4        407.33        410.73        12.16 o
   5  -6   4         72.63         69.13         4.17 o
  -4  -5   4        106.12        114.64         5.44 o
  -3  -5   4        611.89        590.80        15.75 o
  -2  -5   4       1173.80       1165.85        27.56 o
  -1  -5   4        373.69        377.95         7.03 o
   0  -5   4       1229.75       1242.69        29.93 o
   1  -5   4        655.83        680.17        11.23 o
   2  -5   4        227.95        222.06         4.95 o
   3  -5   4        255.22        226.62         7.30 o
   4  -5   4        164.05        160.03         6.25 o
   5  -5   4        122.25        125.41         5.91 o
  -5  -4   4         70.55         63.11         4.17 o
  -4  -4   4        437.11        415.48        12.04 o
  -3  -4   4        492.02        482.18        12.97 o
  -2  -4   4        769.63        775.09        13.18 o
  -1  -4   4        876.26        840.15        13.79 o
   0  -4   4       2522.02       2592.80        39.66 o
   1  -4   4        410.99        412.73         7.64 o
   2  -4   4        498.19        515.11         9.00 o
   3  -4   4        864.54        825.12        14.08 o
   4  -4   4        219.98        198.13         7.06 o
   5  -4   4        107.71         99.93         5.10 o
  -5  -3   4        280.75        270.97         9.15 o
  -4  -3   4        342.03        316.13         9.50 o
  -3  -3   4         22.55         22.46         2.08 o
  -2  -3   4        736.69        742.98        12.49 o
  -1  -3   4        737.62        732.26        15.81 o
   0  -3   4        404.74        412.51         7.18 o
   1  -3   4       1624.85       1623.10        36.53 o
   2  -3   4       1015.90       1002.81        17.83 o
   3  -3   4        659.85        676.77        11.91 o
   4  -3   4        198.06        193.73         7.06 o
   5  -3   4        232.31        232.75         8.45 o
  -5  -2   4        510.89        477.43        13.32 o
  -4  -2   4       1952.33       1933.01        43.77 o
  -3  -2   4        716.35        709.03        17.02 o
  -2  -2   4        616.13        597.84        10.11 o
  -1  -2   4        346.28        378.31         6.55 o
   0  -2   4         11.58          8.17         0.98 o
   1  -2   4       1255.89       1280.29        20.14 o
   2  -2   4        149.78        133.95         3.32 o
   3  -2   4        412.09        425.85         8.68 o
   4  -2   4        230.68        224.53         7.76 o
   5  -2   4        125.72        123.64         3.50 o
  -4  -1   4        192.15        192.46         6.14 o
  -3  -1   4       1343.97       1316.32        21.08 o
  -2  -1   4       4044.34       4208.56        63.78 o
  -1  -1   4       2219.64       2421.75        36.97 o
   0  -1   4          2.47          3.36         0.87 o
   1  -1   4       1377.96       1377.64        26.34 o
   2  -1   4        183.83        188.79         4.26 o
   3  -1   4        107.51        107.82         3.27 o
   4  -1   4        202.78        197.77         4.42 o
   5  -1   4         28.47         28.87         1.88 o
  -6   0   4        227.18        221.64         8.80 o
  -5   0   4        401.25        403.55        12.27 o
  -4   0   4        702.80        708.57        12.39 o
  -3   0   4        832.70        871.75        14.36 o
  -2   0   4        331.42        299.34         7.06 o
  -1   0   4       2301.87       2237.91        48.29 o
   0   0   4       1876.88       1928.38        29.64 o
   1   0   4        346.18        332.95         7.76 o
   2   0   4         58.93         60.56         2.21 o
   3   0   4        220.01        205.84         3.66 o
   4   0   4        403.35        403.65         7.39 o
  -6   1   4        268.30        270.50         9.84 o
  -5   1   4         88.46         91.71         4.75 o
  -4   1   4        404.03        399.62        11.23 o
  -3   1   4        714.15        772.73        12.72 o
  -2   1   4        458.74        484.84        11.93 o
  -1   1   4       1298.35       1401.96        30.92 o
   0   1   4       2269.98       2474.11        24.84 o
   1   1   4       1899.56       2026.13        30.80 o
   2   1   4       1207.41       1194.47        14.43 o
   3   1   4         56.73         63.20         1.90 o
   4   1   4         43.40         46.55         3.59 o
  -6   2   4        222.16        221.52         8.45 o
  -5   2   4        168.85        156.56         6.25 o
  -4   2   4        893.68        890.95        21.54 o
  -3   2   4        114.21        115.80         4.28 o
  -2   2   4         64.75         70.75         3.01 o
  -1   2   4       1293.67       1339.52        21.36 o
   0   2   4        365.24        368.77         5.38 o
   1   2   4        415.71        410.70         6.17 o
   2   2   4       1251.99       1285.22        21.17 o
   3   2   4        540.75        521.05        20.61 o
   4   2   4        223.17        225.46         8.34 o
  -5   3   4        302.92        298.41         9.38 o
  -4   3   4        287.81        279.65         8.34 o
  -3   3   4        575.98        619.29        15.17 o
  -2   3   4       1011.67       1012.03        16.68 o
  -1   3   4        773.52        832.36        13.87 o
   0   3   4         48.18         48.49         1.48 o
   1   3   4        321.09        306.69         6.14 o
   2   3   4         73.16         72.60         2.70 o
   3   3   4         44.56         43.18         2.33 o
  -4   4   4        301.97        309.73         6.57 o
  -3   4   4        988.11        999.89        25.71 o
  -2   4   4        322.25        315.79         6.24 o
  -1   4   4        677.57        677.51        11.70 o
   0   4   4        417.37        408.79         7.27 o
   1   4   4        182.00        189.21         4.50 o
   2   4   4        148.79        137.06         3.89 o
   3   4   4        109.01        112.96         4.11 o
  -5   5   4        223.42        234.37         8.57 o
  -4   5   4         34.41         33.23         3.13 o
  -3   5   4        737.08        786.38        20.26 o
  -2   5   4        190.16        191.01         6.43 o
  -1   5   4        192.91        171.05         4.12 o
   0   5   4        472.28        463.85        10.31 o
   1   5   4        149.37        147.76         3.97 o
   2   5   4        268.48        270.57         6.30 o
   3   5   4         62.99         69.71         4.40 o
  -5   6   4        433.05        439.22        13.66 o
  -4   6   4        648.32        640.71        17.83 o
  -3   6   4        442.01        438.64        12.97 o
  -2   6   4        156.02        157.25         6.14 o
  -1   6   4        278.35        283.36         9.15 o
   0   6   4        406.91        404.35        11.29 o
   1   6   4         24.78         26.40         2.55 o
   2   6   4        189.99        208.35         6.54 o
  -5   7   4         39.58         40.18         3.71 o
  -4   7   4        130.34        129.69         6.14 o
  -3   7   4        345.16        330.49        10.77 o
  -2   7   4        665.31        605.85        16.79 o
  -1   7   4        229.87        215.15         8.11 o
   0   7   4        286.67        307.67        10.77 o
  -4   8   4         84.41         73.18         4.86 o
  -3   8   4         25.90         26.52         3.13 o
  -2   8   4        178.13        161.77         7.06 o
  -1   8   4        161.58        155.98         7.18 o
  -3   9   4        174.26        173.81         7.87 o
  -2   9   4         94.53         92.29         5.79 o
  -1   9   4         47.17         51.30         4.63 o
   0 -11   5        180.27        172.65         7.41 o
   1 -11   5        316.47        331.76        11.12 o
   2 -11   5        148.17        150.88         6.72 o
  -1 -10   5        102.17         97.39         5.33 o
   0 -10   5        152.22        161.07         6.95 o
   1 -10   5        217.51        230.67         8.34 o
   2 -10   5        181.74        163.85         6.83 o
   3 -10   5         32.55         35.09         3.24 o
  -2  -9   5        122.42        124.48         6.02 o
  -1  -9   5        346.55        329.56        10.88 o
   0  -9   5        500.57        524.68        14.94 o
   1  -9   5         43.82         35.90         3.01 o
   2  -9   5        472.92        457.52        13.43 o
   3  -9   5        234.04        235.07         8.45 o
   4  -9   5         88.58         92.52         5.10 o
  -3  -8   5        428.50        425.09        13.43 o
  -2  -8   5        331.87        320.18        10.54 o
  -1  -8   5        259.22        293.55         9.61 o
   0  -8   5        376.27        391.63        11.58 o
   1  -8   5         93.72         84.07         4.17 o
   2  -8   5        281.05        268.53         8.80 o
   3  -8   5        113.81        108.73         5.10 o
   4  -8   5        146.56        162.70         6.83 o
  -4  -7   5        226.12        240.86         9.26 o
  -3  -7   5        193.74        193.30         5.15 o
  -2  -7   5        502.69        517.10        13.72 o
  -1  -7   5        957.66        970.96        23.97 o
   0  -7   5        594.93        580.03        15.29 o
   1  -7   5        385.32        361.52        10.42 o
   2  -7   5        388.77        367.89        10.77 o
   3  -7   5        130.86        131.31         5.56 o
   4  -7   5         11.49         12.04         2.20 o
  -4  -6   5         20.73         15.17         2.66 o
  -3  -6   5        387.90        389.27        14.36 o
  -2  -6   5        562.86        575.01        10.60 o
  -1  -6   5        433.45        437.28         8.17 o
   0  -6   5        918.97        907.76        16.56 o
   1  -6   5       1099.88       1104.36        26.05 o
   2  -6   5        375.81        377.50        10.65 o
   3  -6   5        400.94        374.95        11.00 o
   4  -6   5        267.81        265.64         9.03 o
  -4  -5   5        186.41        186.78         7.18 o
  -3  -5   5        264.73        253.56         7.93 o
  -2  -5   5         76.10         77.49         2.62 o
  -1  -5   5         72.29         64.81         2.22 o
   0  -5   5        824.37        797.89        13.21 o
   1  -5   5        396.06        380.69         6.95 o
   2  -5   5        625.29        623.90        10.79 o
   3  -5   5        611.31        578.76        15.29 o
   4  -5   5        219.77        216.54         7.76 o
   5  -5   5         97.76         97.50         5.21 o
  -5  -4   5        168.46        161.87         4.87 o
  -4  -4   5        425.06        421.87        12.74 o
  -3  -4   5       1637.62       1766.32        28.45 o
  -2  -4   5       1327.15       1276.86        49.21 o
  -1  -4   5         32.78         32.41         1.55 o
   0  -4   5        672.80        649.16        10.85 o
   1  -4   5         99.07         88.83         2.41 o
   2  -4   5        366.97        375.86         7.08 o
   3  -4   5        391.35        387.19         7.65 o
   4  -4   5        103.14        102.48         4.86 o
   5  -4   5        120.80        115.80         5.67 o
  -5  -3   5        343.70        331.88        11.12 o
  -4  -3   5        410.05        424.10         8.92 o
  -3  -3   5          7.10          5.57         1.91 o
  -2  -3   5       1186.44       1217.38        19.65 o
  -1  -3   5       1998.64       2121.49        32.83 o
   0  -3   5       1363.90       1447.44        22.68 o
   1  -3   5        181.33        181.74         3.89 o
   2  -3   5        286.94        290.45         5.90 o
   3  -3   5        292.28        284.92         6.14 o
   4  -3   5         44.23         45.59         4.17 o
  -5  -2   5        311.23        308.83        10.54 o
  -4  -2   5       1091.85       1082.02        27.73 o
  -3  -2   5        531.66        525.23         9.49 o
  -2  -2   5       1046.03       1019.71        26.69 o
  -1  -2   5        228.11        208.16         4.04 o
   0  -2   5        519.55        513.35         8.67 o
   1  -2   5       1599.25       1589.66        24.97 o
   2  -2   5         10.07          8.33         1.09 o
   3  -2   5         68.93         72.19         4.23 o
   4  -2   5        108.41        107.28         3.56 o
  -5  -1   5        461.95        470.60        14.01 o
  -4  -1   5        279.83        258.46         8.57 o
  -3  -1   5        291.28        297.42         5.87 o
  -2  -1   5       1773.43       1687.90        39.89 o
  -1  -1   5       1190.15       1173.56        18.42 o
   0  -1   5        326.85        355.41         6.29 o
   1  -1   5       1745.82       1892.52        29.56 o
   2  -1   5        403.04        410.11        12.51 o
   3  -1   5        486.52        460.51         9.05 o
   4  -1   5         82.34         87.53         2.78 o
  -5   0   5        158.67        150.54         6.48 o
  -4   0   5        339.77        331.18         9.96 o
  -3   0   5       1088.08       1082.36        25.36 o
  -2   0   5        481.75        431.46        11.23 o
  -1   0   5        561.60        551.70         9.55 o
   0   0   5       1055.34       1079.60        17.15 o
   1   0   5        599.85        611.38        11.99 o
   2   0   5        167.03        153.15         2.80 o
   3   0   5        461.06        462.82         8.26 o
   4   0   5        393.08        387.37         6.25 o
  -6   1   5        241.84        232.87         9.03 o
  -5   1   5        177.01        166.98         6.72 o
  -4   1   5        402.71        365.92        10.65 o
  -3   1   5        159.00        169.88         5.79 o
  -2   1   5        682.35        728.37        17.37 o
  -1   1   5       1869.71       1785.02        39.26 o
   0   1   5        697.36        764.10         8.13 o
   1   1   5        383.79        356.69         4.95 o
   2   1   5        413.70        418.45         9.43 o
   3   1   5         34.54         34.62         1.48 o
   4   1   5         54.16         57.90         3.94 o
  -6   2   5        208.47        202.99         7.99 o
  -5   2   5         98.13         91.02         4.63 o
  -4   2   5        773.38        788.35        19.57 o
  -3   2   5        287.13        325.51         9.26 o
  -2   2   5        314.31        306.75         8.45 o
  -1   2   5        375.60        382.32         7.12 o
   0   2   5        215.61        207.67         3.52 o
   1   2   5        483.99        491.08         9.00 o
   2   2   5        333.20        317.65         6.75 o
   3   2   5        166.36        159.56         4.58 o
  -5   3   5        509.72        509.97        14.13 o
  -4   3   5        543.91        585.36        15.17 o
  -3   3   5        126.05        117.65         4.63 o
  -2   3   5        294.08        291.56         6.20 o
  -1   3   5        283.67        286.83         5.81 o
   0   3   5          0.65          1.01         0.92 o
   1   3   5        242.20        240.45         7.70 o
   2   3   5        161.22        164.51         4.81 o
   3   3   5        100.84        113.72         3.89 o
  -4   4   5        637.40        658.12        12.13 o
  -3   4   5       1484.26       1507.10        24.70 o
  -2   4   5        356.64        375.77        11.00 o
  -1   4   5        386.66        411.96         7.89 o
   0   4   5        175.34        172.43         4.81 o
   1   4   5        209.46        199.98         6.95 o
   2   4   5         47.24         46.42         2.28 o
   3   4   5         32.43         34.73         2.16 o
  -5   5   5        112.33        120.66         5.91 o
  -3   5   5        306.55        311.73         9.96 o
  -2   5   5        402.48        409.17        12.85 o
  -1   5   5       1019.65        983.14        16.81 o
   0   5   5        474.61        468.68         9.12 o
   1   5   5        154.32        163.62         6.25 o
   2   5   5        175.97        184.35         7.18 o
  -5   6   5        204.56        198.71         8.22 o
  -4   6   5        325.51        321.92        10.77 o
  -3   6   5        272.46        251.63         8.80 o
  -2   6   5         15.42         15.40         2.32 o
  -1   6   5        199.16        196.39         7.30 o
   0   6   5        409.18        426.83        11.81 o
   1   6   5         56.51         58.01         3.59 o
  -4   7   5        110.53        111.28         5.79 o
  -3   7   5        141.30        131.20         6.14 o
  -2   7   5        230.41        212.26         7.99 o
  -1   7   5         96.12         94.14         5.10 o
  -3   8   5        108.06        113.94         6.02 o
  -2   8   5        105.13        108.97         5.79 o
  -1   8   5         50.81         47.59         4.28 o
   0 -11   6         80.08         90.44         5.10 o
   1 -11   6        298.96        303.27        10.54 o
   2 -11   6         61.01         59.75         4.17 o
  -1 -10   6        271.46        276.64         9.96 o
   0 -10   6         82.62         84.07         4.75 o
   1 -10   6        165.57        140.81         6.25 o
   2 -10   6         93.84         82.91         4.63 o
   3 -10   6         28.42         26.52         2.78 o
  -2  -9   6         91.95        107.11         5.67 o
  -1  -9   6        342.21        352.14        11.35 o
   0  -9   6        556.71        533.02        15.05 o
   1  -9   6        152.38        134.90         5.79 o
   2  -9   6        291.26        273.75         9.26 o
   3  -9   6        107.00        106.65         5.33 o
  -3  -8   6        124.53        113.94         5.79 o
  -2  -8   6        187.98        201.72         7.76 o
  -1  -8   6        462.49        471.99        13.66 o
   0  -8   6        400.94        393.48        11.58 o
   1  -8   6        208.39        193.27         7.06 o
   2  -8   6        552.48        507.54        14.24 o
   3  -8   6        117.39        114.41         5.33 o
   4  -8   6        110.26        114.87         5.79 o
  -3  -7   6        346.23        355.51         7.86 o
  -2  -7   6        164.91        154.20         4.20 o
  -1  -7   6        241.01        242.13         8.11 o
   0  -7   6        164.45        162.93         6.02 o
   1  -7   6        280.69        272.36         8.57 o
   2  -7   6        432.25        426.95        12.04 o
   3  -7   6        184.09        182.61         6.95 o
   4  -7   6         89.04         97.85         5.10 o
  -4  -6   6         22.16         20.18         1.91 o
  -3  -6   6        383.53        376.14         7.98 o
  -2  -6   6       1014.85        996.84        17.83 o
  -1  -6   6        892.86        928.53        20.26 o
   0  -6   6        256.21        243.83         5.14 o
   1  -6   6        346.78        349.71         9.96 o
   2  -6   6        223.54        222.68         7.30 o
   3  -6   6        172.85        166.05         6.37 o
   4  -6   6        152.77        144.05         6.25 o
  -4  -5   6        173.07        182.33         5.03 o
  -3  -5   6        391.62        406.00         8.27 o
  -2  -5   6          2.78         10.28         3.82 o
  -1  -5   6        129.30        137.46         3.52 o
   0  -5   6       1511.14       1518.26        24.11 o
   1  -5   6        439.86        443.18        12.68 o
   2  -5   6        221.18        223.03         4.95 o
   3  -5   6        201.74        202.88         7.18 o
   4  -5   6        158.42        155.52         6.48 o
  -5  -4   6        287.20        310.45        10.88 o
  -4  -4   6        257.64        267.44         9.26 o
  -3  -4   6       1230.22       1211.82        40.59 o
  -2  -4   6        842.59        830.22        14.12 o
  -1  -4   6        124.83        128.58         3.23 o
   0  -4   6        361.10        350.86         6.59 o
   1  -4   6         19.73         18.13         1.74 o
   2  -4   6        373.15        351.33         6.96 o
   3  -4   6         91.24         90.32         6.43 o
   4  -4   6         28.24         27.10         2.78 o
  -5  -3   6        302.55        301.77        10.54 o
  -4  -3   6        667.17        658.77        17.72 o
  -3  -3   6        286.62        280.26         7.01 o
  -2  -3   6        729.63        728.97        12.44 o
  -1  -3   6        970.98        949.07        15.43 o
   0  -3   6       1213.00       1277.83        28.66 o
   1  -3   6         43.12         41.65         1.81 o
   2  -3   6        277.21        268.14        13.26 o
   3  -3   6        363.02        357.46         7.49 o
   4  -3   6         81.65         82.68         5.27 o
  -5  -2   6        190.33        186.67         7.76 o
  -4  -2   6        219.92        209.59         7.64 o
  -3  -2   6        297.62        294.71         9.03 o
  -2  -2   6       2035.64       1992.60        50.72 o
  -1  -2   6        519.31        489.87         8.45 o
   0  -2   6        544.16        580.07         9.90 o
   1  -2   6        817.77        810.17        19.16 o
   2  -2   6        141.14        132.64         3.59 o
   3  -2   6        167.33        163.11         4.42 o
   4  -2   6         63.87         65.74         2.87 o
  -5  -1   6        377.13        334.08        11.00 o
  -4  -1   6        251.38        237.50         8.22 o
  -3  -1   6        142.64        125.41         5.10 o
  -2  -1   6        445.68        459.72        12.16 o
  -1  -1   6        641.26        671.72        11.75 o
   0  -1   6       1178.81       1208.70        19.45 o
   1  -1   6       1315.83       1319.74        24.61 o
   2  -1   6        276.04        271.39         6.48 o
   3  -1   6        297.44        302.96         6.75 o
   4  -1   6         16.64         14.21         2.38 o
  -5   0   6        282.91        272.24         9.50 o
  -4   0   6        138.89        134.21         5.67 o
  -3   0   6        511.66        535.68        14.13 o
  -2   0   6        493.40        491.68        12.74 o
  -1   0   6         50.62         47.71         2.78 o
   0   0   6        175.08        152.92         3.42 o
   1   0   6        596.62        566.49        10.10 o
   2   0   6        184.97        197.49         5.15 o
   3   0   6        269.70        269.76         4.64 o
   4   0   6        205.57        205.66         4.17 o
  -5   1   6        393.24        386.07        11.93 o
  -4   1   6        940.71        942.94        23.16 o
  -3   1   6        387.68        402.86        11.23 o
  -2   1   6        142.52        152.39         5.44 o
  -1   1   6        153.23        206.81         6.48 o
   0   1   6        158.94        156.41         3.69 o
   1   1   6         31.27         34.58         1.19 o
   2   1   6         70.59         78.61         2.65 o
   3   1   6        116.88        122.20         3.97 o
  -5   2   6         76.24         82.33         4.52 o
  -4   2   6        448.54        471.99        13.20 o
  -3   2   6        461.38        465.85        12.39 o
  -2   2   6       1342.94       1369.42        31.15 o
  -1   2   6        608.00        620.45        17.95 o
   0   2   6        156.36        166.05         6.02 o
   1   2   6        165.58        177.17         6.48 o
   2   2   6        109.38        112.74         3.51 o
   3   2   6         42.63         43.56         2.44 o
  -5   3   6        311.07        330.95        10.54 o
  -4   3   6        428.47        433.31        12.16 o
  -3   3   6          5.11          8.80         1.74 o
  -2   3   6        185.38        182.74         4.50 o
  -1   3   6        844.75        820.69        14.82 o
   0   3   6        388.05        386.53        11.00 o
   1   3   6        454.28        435.28        12.39 o
   2   3   6         91.37         90.21         4.86 o
   3   3   6         58.50         59.99         2.82 o
  -4   4   6        336.77        336.09         7.35 o
  -3   4   6        748.61        771.77        22.93 o
  -2   4   6        427.22        432.75         8.47 o
  -1   4   6        151.85        166.21         4.22 o
   0   4   6         52.83         67.51         3.71 o
   1   4   6        347.92        363.72        11.00 o
   2   4   6         46.56         40.88         3.47 o
  -5   5   6         92.69         85.00         4.98 o
  -4   5   6         81.71         82.22         4.75 o
  -3   5   6        257.99        257.30         8.92 o
  -2   5   6        151.31        148.82         7.76 o
  -1   5   6        490.71        453.38         8.92 o
   0   5   6        125.49        127.96         5.33 o
   1   5   6         71.92         80.60         4.40 o
  -4   6   6        132.34        138.15         6.48 o
  -3   6   6        217.17        209.83         7.99 o
  -2   6   6         34.56         36.24         3.13 o
  -1   6   6        119.14        121.82         5.56 o
   0   6   6        111.56        115.33         5.33 o
   1   6   6         39.06         50.26         3.47 o
  -3   7   6         53.88         54.89         4.05 o
  -2   7   6         61.64         55.70         4.05 o
   0 -11   7         54.75         58.94         4.05 o
   1 -11   7        330.68        333.84        11.35 o
  -1 -10   7        224.12        222.79         8.68 o
   0 -10   7        123.38        126.57         5.91 o
   1 -10   7        263.19        253.02         9.03 o
   2 -10   7         87.04         86.15         4.86 o
  -2  -9   7        243.36        285.56        10.07 o
  -1  -9   7        248.36        245.49         8.80 o
   0  -9   7        181.26        185.04         7.18 o
   1  -9   7        117.94        118.46         5.44 o
   2  -9   7        179.10        163.04         6.72 o
   3  -9   7         87.76         92.41         5.10 o
  -3  -8   7         26.55         23.74         3.01 o
  -2  -8   7        107.89        113.02         5.44 o
  -1  -8   7        744.49        794.02        20.61 o
   0  -8   7        568.32        573.55        15.52 o
   1  -8   7        183.42        166.52         6.48 o
   2  -8   7        293.90        283.82         9.38 o
   3  -8   7         66.95         69.02         4.17 o
  -3  -7   7        256.61        257.61         6.26 o
  -2  -7   7         81.25         87.74         3.08 o
  -1  -7   7         16.18         20.96         2.43 o
   0  -7   7         25.08         25.59         2.55 o
   1  -7   7        398.23        398.58        11.46 o
   2  -7   7        392.65        382.48        11.35 o
   3  -7   7        113.26        112.90         5.33 o
   4  -7   7        108.06        126.45         6.02 o
  -4  -6   7        179.36        184.93         7.41 o
  -3  -6   7        327.14        327.18         7.25 o
  -2  -6   7        579.61        614.09        22.70 o
  -1  -6   7        840.05        874.05        14.94 o
   0  -6   7         63.37         59.93         3.24 o
   1  -6   7         53.07         49.21         3.01 o
   2  -6   7         70.09         76.54         3.94 o
   3  -6   7        101.00        108.04         5.10 o
   4  -6   7         85.14         95.19         4.98 o
  -4  -5   7        135.51        134.44         6.14 o
  -3  -5   7        850.54        844.00        14.98 o
  -2  -5   7        149.30        155.27         4.05 o
  -1  -5   7        330.24        305.15         6.60 o
   0  -5   7        675.51        651.50        18.06 o
   1  -5   7        298.69        280.88         6.83 o
   2  -5   7        108.67        107.42         3.19 o
   3  -5   7         76.68         80.71         4.17 o
   4  -5   7        147.31        151.35         6.48 o
  -4  -4   7         87.12         89.40         4.75 o
  -3  -4   7        451.13        453.81        12.85 o
  -2  -4   7        366.82        372.47         7.36 o
  -1  -4   7        759.59        743.37        12.91 o
   0  -4   7        709.73        695.99        11.95 o
   1  -4   7         72.92         64.84         2.32 o
   2  -4   7        415.40        395.88        10.02 o
   3  -4   7         61.94         61.06         2.54 o
   4  -4   7         19.16         25.94         3.01 o
  -5  -3   7        257.50        250.59         9.50 o
  -4  -3   7        393.46        398.69        12.27 o
  -3  -3   7        483.33        496.77        13.66 o
  -2  -3   7        212.56        191.18         6.60 o
  -1  -3   7        177.26        169.94         3.81 o
   0  -3   7       1053.51       1050.87        17.15 o
   1  -3   7        345.37        329.12         6.58 o
   2  -3   7        635.82        620.64        11.34 o
   3  -3   7        199.04        198.07         5.11 o
   4  -3   7         38.55         44.61         6.14 o
  -5  -2   7        248.33        258.92         9.61 o
  -4  -2   7        250.49        246.76         8.68 o
  -3  -2   7        104.95        104.10         4.75 o
  -2  -2   7        731.61        771.21        18.99 o
  -1  -2   7        361.08        351.33         9.84 o
   0  -2   7        253.35        248.00         5.85 o
   1  -2   7        202.59        203.98         4.60 o
   2  -2   7        227.51        234.71         5.43 o
   3  -2   7        130.82        130.49         4.00 o
   4  -2   7         61.14         63.89         2.06 o
  -5  -1   7        273.20        275.60         9.84 o
  -4  -1   7        245.85        225.11         8.11 o
  -3  -1   7        546.14        512.29        14.01 o
  -2  -1   7        520.70        518.54        13.66 o
  -1  -1   7         53.97         43.31         2.89 o
   0  -1   7        268.21        264.60         8.11 o
   1  -1   7        290.99        300.26         6.20 o
   2  -1   7         11.08         15.53         1.47 o
   3  -1   7        131.53        135.06         3.02 o
  -5   0   7        397.68        386.07        12.27 o
  -4   0   7         32.95         37.06         3.01 o
  -3   0   7        170.92        184.58         6.72 o
  -2   0   7        508.76        510.09        13.43 o
  -1   0   7        475.13        496.89        13.09 o
   0   0   7        437.94        438.06        12.04 o
   1   0   7        147.57        143.13         5.79 o
   2   0   7         53.27         58.33         1.73 o
   3   0   7        175.79        183.98         3.69 o
  -5   1   7        321.34        318.91        10.65 o
  -4   1   7        650.25        656.46        17.49 o
  -3   1   7        452.07        435.05        12.16 o
  -2   1   7         17.29         17.25         2.20 o
  -1   1   7         13.52         14.59         2.32 o
   0   1   7        337.83        330.02         9.84 o
   1   1   7        177.22        175.55         6.60 o
   2   1   7        159.62        149.15         6.37 o
   3   1   7         84.53         90.21         6.25 o
  -5   2   7        151.08        163.04         6.95 o
  -4   2   7        348.57        340.68        10.42 o
  -3   2   7        329.37        328.63         9.84 o
  -2   2   7       1567.10       1551.57        35.43 o
  -1   2   7        553.99        553.10        10.19 o
   0   2   7         57.56         60.91         3.71 o
   1   2   7         57.28         57.32         3.82 o
   2   2   7         81.78         80.25         4.63 o
  -5   3   7        107.59        107.34         5.21 o
  -4   3   7        282.66        290.54         9.26 o
  -3   3   7         42.36         42.15         3.01 o
  -2   3   7        346.54        347.48         7.29 o
  -1   3   7        328.25        329.41         6.92 o
   0   3   7        356.68        349.71        10.54 o
   1   3   7        271.76        260.31         8.92 o
   2   3   7         22.79         23.39         3.01 o
  -5   4   7        107.84        106.19         5.67 o
  -4   4   7        118.13        126.57         5.91 o
  -3   4   7         92.52         93.09         3.47 o
  -2   4   7        178.58        170.90         6.14 o
  -1   4   7         96.83        103.51         3.35 o
   0   4   7         42.56         44.70         3.36 o
   1   4   7        241.24        229.86         8.34 o
  -4   5   7        199.52        202.88         8.11 o
  -3   5   7        152.86        157.60         6.60 o
  -2   5   7          6.98          8.53         1.47 o
  -1   5   7         94.29         95.65         4.75 o
   0   5   7         70.17         67.97         3.94 o
   1   5   7        138.82        152.39         6.60 o
  -4   6   7        115.94        115.45         6.14 o
  -3   6   7        135.80        132.13         6.25 o
  -2   6   7         96.96        100.28         5.10 o
  -1 -10   8         91.93        103.41         5.44 o
   0 -10   8        216.16        224.07         8.45 o
   1 -10   8        432.33        424.28        13.20 o
   2 -10   8         72.83         64.73         4.28 o
  -2  -9   8        229.14        253.94         9.38 o
  -1  -9   8         94.15        102.60         5.21 o
   0  -9   8          8.03          7.87         1.97 o
   1  -9   8         39.24         43.19         3.36 o
   2  -9   8        134.72        130.27         5.91 o
  -3  -8   8         88.60        104.68         5.56 o
  -2  -8   8        116.89        140.00         6.14 o
  -1  -8   8        444.94        462.84        13.32 o
   0  -8   8        403.25        384.91        11.46 o
   1  -8   8         85.00        101.79         4.86 o
   2  -8   8         68.55         77.93         4.28 o
   3  -8   8         32.23         38.91         3.24 o
  -3  -7   8         97.77         99.82         4.98 o
  -2  -7   8        276.90        296.10         8.51 o
  -1  -7   8        162.17        157.95         6.02 o
   0  -7   8         32.59         35.67         2.78 o
   1  -7   8        280.40        274.67         8.80 o
   2  -7   8        232.87        228.12         7.99 o
   3  -7   8         46.05         55.58         3.82 o
  -4  -6   8        279.09        292.85        10.19 o
  -3  -6   8        158.80        159.34         6.48 o
  -2  -6   8        194.71        199.00         4.99 o
  -1  -6   8        478.75        475.19         9.05 o
   0  -6   8        147.72        148.09         3.89 o
   1  -6   8        236.92        242.71         7.76 o
   2  -6   8         56.21         64.15         3.71 o
   3  -6   8         55.79         55.24         3.59 o
  -4  -5   8        158.24        158.76         6.83 o
  -3  -5   8        721.79        724.66        18.99 o
  -2  -5   8        313.59        295.52         9.26 o
  -1  -5   8        292.19        286.14         6.01 o
   0  -5   8        165.09        159.68         4.00 o
   1  -5   8        357.51        363.56         9.44 o
   2  -5   8        172.61        181.45         6.48 o
   3  -5   8         85.73         85.57         4.40 o
  -4  -4   8        100.54        104.22         5.44 o
  -3  -4   8        422.11        406.22        12.16 o
  -2  -4   8         61.32         65.54         3.71 o
  -1  -4   8        627.88        620.44        15.86 o
   0  -4   8        604.21        584.72        10.43 o
   1  -4   8         72.13         73.12         2.61 o
   2  -4   8        211.84        209.01         5.11 o
   3  -4   8         39.64         37.98         2.13 o
  -4  -3   8        137.53        136.29         6.14 o
  -3  -3   8        247.12        236.23         8.34 o
  -2  -3   8        262.54        249.43         8.11 o
  -1  -3   8        315.77        284.98         8.80 o
   0  -3   8        292.65        279.77         8.68 o
   1  -3   8         70.34         70.15         5.10 o
   2  -3   8        297.46        276.42         6.60 o
   3  -3   8         42.41         45.28         2.29 o
  -5  -2   8        271.40        257.88         9.73 o
  -4  -2   8        319.52        310.69        10.31 o
  -3  -2   8         32.12         38.91         3.24 o
  -2  -2   8         61.16         65.43         3.71 o
  -1  -2   8        161.52        158.87         6.02 o
   0  -2   8        342.89        341.60        10.07 o
   1  -2   8        122.21        125.61         7.24 o
   2  -2   8        156.91        151.29         4.20 o
   3  -2   8         98.25         94.08         3.39 o
  -5  -1   8        284.13        274.79        10.07 o
  -4  -1   8        217.63        205.31         7.99 o
  -3  -1   8        812.31        756.97        19.45 o
  -2  -1   8        538.00        509.51        13.78 o
  -1  -1   8          1.33          0.23         1.62 o
   0  -1   8          1.73         -1.51         1.51 o
   1  -1   8         76.51         77.01         4.28 o
   2  -1   8         95.43        100.06         4.00 o
   3  -1   8        125.70        132.27         2.99 o
  -5   0   8        229.14        233.56         9.03 o
  -4   0   8        100.39        102.13         5.21 o
  -3   0   8        366.53        375.99        11.23 o
  -2   0   8        499.73        503.95        13.66 o
  -1   0   8        885.30        874.97        21.54 o
   0   0   8        519.26        516.80        14.13 o
   1   0   8         49.00         46.55         3.59 o
   2   0   8         11.91         11.12         2.32 o
   3   0   8         37.84         47.71         3.82 o
  -5   1   8        162.53        187.94         7.87 o
  -4   1   8        114.13        109.43         5.33 o
  -3   1   8        327.69        322.15         9.96 o
  -2   1   8        133.97        125.76         5.33 o
  -1   1   8         71.52         69.36         3.94 o
   0   1   8        419.02        392.32        11.58 o
   1   1   8        255.24        240.74         8.45 o
   2   1   8         91.86         88.12         4.98 o
  -5   2   8        205.49        220.83         8.45 o
  -4   2   8        224.82        225.46         8.11 o
  -3   2   8         69.28         77.01         4.17 o
  -2   2   8        226.82        212.95         7.41 o
  -1   2   8        133.96        124.71         5.44 o
   0   2   8        159.13        168.25         6.72 o
   1   2   8         35.23         38.56         3.36 o
   2   2   8         87.73         86.04         5.10 o
  -4   3   8        202.60        225.23         8.11 o
  -3   3   8         76.79         79.17         3.03 o
  -2   3   8        233.30        230.61         5.65 o
  -1   3   8         24.66         25.94         2.78 o
   0   3   8         77.98         75.50         4.40 o
   1   3   8        124.24        121.36         5.91 o
  -4   4   8         99.27        107.92         5.56 o
  -3   4   8         21.60         24.87         1.96 o
  -2   4   8        170.98        166.13         4.67 o
  -1   4   8        119.60        115.68         5.44 o
   0   4   8         49.86         54.31         3.82 o
  -3   5   8        184.43        193.03         7.76 o
  -2   5   8        101.35        102.83         5.10 o
  -1   5   8         62.45         58.25         3.94 o
   0   5   8         37.78         36.36         3.24 o
   0 -10   9        171.22        180.41         7.30 o
  -1  -9   9         89.18         93.22         4.98 o
   0  -9   9         36.03         40.07         3.24 o
   1  -9   9         33.08         38.33         3.24 o
   2  -9   9         74.77         83.14         4.63 o
  -1  -8   9        135.34        140.35         5.91 o
   0  -8   9        194.16        203.34         7.41 o
   1  -8   9         85.81         88.01         4.52 o
   2  -8   9         46.27         50.95         3.59 o
  -3  -7   9         87.06        100.05         5.10 o
  -1  -7   9        320.98        339.52        10.19 o
   0  -7   9         73.10         79.09         3.94 o
   1  -7   9        133.70        136.06         5.56 o
   2  -7   9         98.28         99.01         4.86 o
  -3  -6   9         73.96         75.38         4.52 o
  -2  -6   9        202.38        211.33         7.53 o
  -1  -6   9        217.78        226.73         7.64 o
   0  -6   9        162.20        160.47         4.40 o
   1  -6   9        340.37        341.14        10.19 o
   2  -6   9         38.57         42.96         3.01 o
   3  -6   9         52.14         51.41         3.59 o
  -4  -5   9        182.82        197.43         7.99 o
  -3  -5   9        170.64        184.35         7.30 o
  -2  -5   9        102.75        103.87         4.98 o
  -1  -5   9        339.50        337.55        10.19 o
   0  -5   9        103.16         99.70         4.75 o
   1  -5   9        214.36        214.92        10.19 o
   2  -5   9         81.90         85.81         4.28 o
   3  -5   9         76.17         83.61         4.40 o
  -4  -4   9        141.84        130.62         6.37 o
  -3  -4   9        392.19        392.67        12.16 o
  -2  -4   9          5.27          9.50         1.85 o
  -1  -4   9         80.17         77.01         4.17 o
   0  -4   9         94.72         84.18         4.52 o
   1  -4   9        134.57        117.65         5.33 o
   2  -4   9        179.37        183.10         6.02 o
   3  -4   9         51.14         57.15         2.62 o
  -4  -3   9        178.04        173.46         7.41 o
  -3  -3   9        243.77        257.65         8.92 o
  -1  -3   9        374.33        335.81        10.19 o
   0  -3   9         17.89         19.11         2.55 o
   1  -3   9          4.01          7.53         2.20 o
   2  -3   9        120.15        125.52         5.91 o
   3  -3   9         33.21         42.65         5.10 o
  -4  -2   9        232.63        241.79         9.15 o
  -3  -2   9        132.94        133.75         5.91 o
  -2  -2   9         82.52         80.83         4.40 o
  -1  -2   9        269.51        260.54         8.68 o
   0  -2   9        535.77        504.76        14.01 o
   1  -2   9        194.55        196.28         7.53 o
   2  -2   9         86.60         90.32         4.98 o
  -4  -1   9        152.03        151.23         6.60 o
  -3  -1   9        225.60        190.83         7.30 o
  -2  -1   9        254.55        253.60         8.57 o
  -1  -1   9         69.46         72.72         4.28 o
   0  -1   9         29.26         27.10         3.01 o
   1  -1   9        116.21        126.91         5.91 o
   2  -1   9         97.69        108.97         5.67 o
  -4   0   9        122.11        121.01         5.79 o
  -3   0   9        422.01        407.03        12.27 o
  -2   0   9        138.34        131.55         5.67 o
  -1   0   9        216.40        197.43         7.41 o
   0   0   9        246.87        239.82         8.45 o
   1   0   9         39.39         39.26         3.47 o
   2   0   9          5.15          3.82         2.08 o
  -4   1   9         32.98         35.90         3.24 o
  -3   1   9        228.04        229.86         8.22 o
  -2   1   9        134.29        123.79         5.67 o
  -1   1   9        155.90        154.24         6.37 o
   0   1   9        143.79        146.37         6.48 o
   1   1   9         36.18         44.23         3.71 o
  -4   2   9         64.75         67.74         4.40 o
  -3   2   9         38.60         39.49         3.24 o
  -2   2   9         36.89         34.52         2.08 o
  -1   2   9         64.35         63.23         4.17 o
   0   2   9        158.60        156.56         6.72 o
   1   2   9         40.81         50.02         3.82 o
  -4   3   9        125.06        137.68         6.14 o
  -3   3   9         49.84         51.62         2.57 o
  -2   3   9        219.49        223.11         6.54 o
  -1   3   9         15.89         17.72         2.78 o
   0   3   9         39.49         38.56         3.47 o
  -3   4   9         96.73        103.94         3.76 o
  -2   4   9         86.00         88.12         4.98 o
  -1   4   9         13.81         17.14         2.66 o
   0  -9  10        134.82        140.00         6.14 o
   0  -8  10        124.06        135.71         5.79 o
   1  -8  10         69.65         70.06         4.05 o
   1  -7  10        100.81        112.21         5.10 o
   2  -7  10         69.63         78.51         4.40 o
  -3  -6  10         30.76         32.31         3.13 o
  -2  -6  10        275.45        273.40         9.26 o
  -1  -6  10         61.28         52.46         3.47 o
   2  -6  10         54.88         60.45         3.71 o
  -3  -5  10         82.46         83.49         4.86 o
  -2  -5  10         95.80         91.48         4.86 o
  -1  -5  10        281.28        254.87         8.68 o
   0  -5  10        113.15        119.39         5.44 o
   1  -5  10        101.43        105.38         5.10 o
  -4  -4  10         88.81         86.39         5.33 o
  -3  -4  10        218.68        238.20         8.80 o
  -2  -4  10         23.16         28.02         3.01 o
  -1  -4  10         46.75         45.97         3.59 o
   0  -4  10         67.36         62.76         4.05 o
   1  -4  10        234.24        227.20         8.34 o
   2  -4  10        120.88        130.50         6.14 o
  -4  -3  10        317.07        327.24        11.35 o
  -3  -3  10        199.18        186.09         7.41 o
  -2  -3  10        110.84        112.09         5.44 o
  -1  -3  10        256.95        250.01         8.80 o
   0  -3  10         17.65         14.01         2.66 o
   1  -3  10          1.19          1.04         1.74 o
   2  -3  10         45.47         46.43         3.59 o
  -4  -2  10        161.92        164.43         7.30 o
  -3  -2  10        160.47        170.57         7.18 o
  -2  -2  10        269.77        255.91         8.92 o
  -1  -2  10        224.91        229.51         8.34 o
   0  -2  10        151.78        156.79         6.72 o
   1  -2  10         84.00         89.16         5.10 o
   2  -2  10         27.77         28.25         3.24 o
  -4  -1  10         69.21         59.87         4.05 o
  -3  -1  10         56.64         57.44         4.05 o
  -2  -1  10        128.08        113.94         5.56 o
  -1  -1  10        168.65        169.53         7.06 o
   0  -1  10         90.68         95.19         5.10 o
   1  -1  10         66.36         70.64         4.63 o
  -4   0  10         33.37         40.64         3.59 o
  -3   0  10        143.48        147.99         6.60 o
  -2   0  10         12.11         13.55         2.66 o
  -1   0  10         37.96         36.24         3.36 o
   0   0  10         63.06         64.62         4.40 o
   1   0  10         82.77         85.92         5.10 o
  -4   1  10        136.76        152.74         6.95 o
  -3   1  10        188.55        195.93         7.76 o
  -2   1  10         26.65         27.56         3.24 o
  -1   1  10         96.75         93.91         5.21 o
   0   1  10         45.15         54.08         4.17 o
  -3   2  10        150.32        145.56         6.60 o
  -2   2  10         66.16         63.34         4.28 o
  -1   2  10         20.27         18.30         2.89 o
   0   2  10         47.16         42.85         3.71 o
  -2   3  10        135.99        143.47         6.48 o
  -2  -6  11        185.64        193.15         7.64 o
  -1  -6  11         14.08         20.50         2.89 o
  -2  -5  11        146.17        144.63         6.48 o
  -1  -5  11        100.47        108.27         5.44 o
   0  -5  11         61.82         62.41         4.17 o
   1  -5  11         30.02         29.07         2.89 o
  -3  -4  11         96.57         93.33         5.21 o
  -2  -4  11         95.36         92.29         5.10 o
  -1  -4  11        163.00        182.27         7.41 o
   0  -4  11         54.39         48.40         3.71 o
   1  -4  11        110.25        105.84         5.56 o
  -3  -3  11         67.11         62.76         4.40 o
  -2  -3  11         38.32         40.76         3.59 o
  -1  -3  11        105.73         94.72         5.21 o
   0  -3  11         48.62         49.56         3.94 o
   1  -3  11         33.33         40.99         3.71 o
  -3  -2  11         46.10         43.08         3.82 o
  -2  -2  11        101.94         91.60         5.33 o
  -1  -2  11         51.73         46.43         3.94 o
   0  -2  11         26.30         29.07         3.47 o
   1  -2  11         50.03         55.24         4.17 o
  -3  -1  11         99.36        106.42         5.67 o
  -2  -1  11         92.33         81.17         4.86 o
  -1  -1  11         79.39         68.32         4.52 o
   0  -1  11         54.29         52.34         4.17 o
  -3   0  11         24.82         19.34         2.89 o
  -2   0  11         33.61         28.25         3.47 o
  -1   0  11         63.56         69.59         4.63 o
  -2   1  11          3.39          1.97         2.08 o
  -1   1  11         75.29         72.72         4.75 o
  -1  -4  12         75.46         70.75         4.75 o
  -1  -3  12         86.45         88.47         5.10 o
                                                
